# Supplementary material for: Development of deep learning-based detecting systems for pathologic myopia using retinal fundus images
Source: Commun Biol. 2021 Oct 26;4:1225. doi: 10.1038/s42003-021-02758-y (PMC8548495; doi:10.1038/s42003-021-02758-y)
Supplement: Supplementary file 4 — Supplementary Data 1 [file 42003_2021_2758_MOESM4_ESM.xlsx]

## Sheet: Figure 2a
	real	predict	NPM	PM
	0	0	0.999422	0.000577826
	0	0	0.996433	0.00356701
	0	0	0.992984	0.00701626
	0	0	0.993311	0.0066893
	0	0	0.872521	0.127479
	0	0	0.999707	0.00029317
	0	0	0.994592	0.00540788
	0	0	0.999387	0.00061244
	0	0	0.828869	0.171131
	0	0	0.998799	0.00120102
	0	0	0.998251	0.00174925
	0	0	0.865083	0.134917
	0	0	0.702668	0.297332
	0	0	0.966229	0.0337706
	0	0	0.992751	0.00724893
	0	0	0.99527	0.00473028
	0	0	0.991429	0.00857072
	0	0	0.955211	0.044789
	0	0	0.990537	0.00946354
	0	0	0.999884	0.000116007
	0	0	0.999172	0.000828099
	0	0	0.999597	0.000402604
	0	0	0.990827	0.00917276
	0	0	0.822804	0.177196
	0	0	0.962815	0.0371847
	0	0	0.997582	0.00241837
	0	0	0.99148	0.0085201
	0	0	0.984103	0.0158974
	0	0	0.997944	0.00205626
	0	0	0.994108	0.00589211
	0	0	0.994762	0.00523806
	0	0	0.985154	0.0148458
	0	0	0.989533	0.0104675
	0	0	0.984347	0.0156528
	0	0	0.999332	0.000668437
	0	0	0.999923	7.66773e-05
	0	0	0.999081	0.000919476
	0	0	0.998966	0.00103443
	0	0	0.999989	1.09431e-05
	0	0	0.998813	0.0011875
	0	0	0.997444	0.00255622
	0	0	0.622755	0.377245
	0	0	0.999822	0.000178599
	0	0	0.998893	0.00110744
	0	0	0.999407	0.000592952
	0	0	0.997399	0.00260116
	0	0	0.979295	0.0207047
	0	0	0.986406	0.0135935
	0	0	0.867883	0.132117
	0	0	0.998453	0.00154683
	0	0	0.990364	0.00963591
	0	0	0.99753	0.00247046
	0	0	0.997284	0.00271561
	0	0	0.999549	0.000450623
	0	0	0.998295	0.0017052
	0	0	0.999763	0.000237102
	0	0	0.998809	0.00119083
	0	0	0.999989	1.04941e-05
	0	0	0.95411	0.0458896
	0	0	0.9967	0.00329955
	0	0	0.999745	0.000255531
	0	0	0.865097	0.134903
	0	0	0.999628	0.000371633
	0	0	0.58128	0.41872
	0	0	0.998753	0.00124692
	0	0	0.922457	0.0775435
	0	0	0.932659	0.0673415
	0	0	0.999987	1.28328e-05
	0	0	0.938281	0.0617191
	0	0	0.999979	2.06708e-05
	0	0	0.999731	0.000269066
	0	0	0.982252	0.0177476
	0	0	0.980136	0.0198644
	0	0	0.999581	0.000419088
	0	0	0.999643	0.000357254
	0	0	0.982797	0.0172027
	0	0	0.965436	0.034564
	0	0	0.995873	0.00412716
	0	0	0.995002	0.00499804
	0	0	0.999979	2.10927e-05
	0	0	0.999913	8.69215e-05
	0	0	0.998688	0.00131201
	0	0	0.999428	0.000571576
	0	0	0.999941	5.87835e-05
	0	0	0.979118	0.0208817
	0	0	0.999924	7.63066e-05
	0	0	0.992913	0.00708731
	0	0	0.999667	0.00033344
	0	0	0.955173	0.0448271
	0	0	0.864521	0.135479
	0	0	0.988858	0.0111419
	0	0	0.947801	0.0521988
	0	0	0.997466	0.00253429
	0	0	0.998939	0.00106063
	0	0	0.979971	0.0200286
	0	0	0.996866	0.00313379
	0	0	0.999735	0.000265063
	0	0	0.994191	0.00580933
	0	0	0.999874	0.00012628
	0	0	0.998516	0.00148432
	0	0	0.989698	0.0103015
	0	0	0.999995	4.94894e-06
	0	0	0.996947	0.00305323
	0	0	0.998066	0.00193355
	0	0	0.952174	0.047826
	0	0	0.999858	0.000142296
	0	0	0.999952	4.82074e-05
	0	0	0.988587	0.0114131
	0	0	0.945537	0.0544628
	0	0	0.830365	0.169635
	0	0	0.998862	0.00113766
	0	0	0.967073	0.032927
	0	0	0.999592	0.000407683
	0	0	0.987683	0.0123173
	0	0	0.999981	1.91904e-05
	0	0	0.926454	0.0735457
	0	0	0.973603	0.0263968
	0	0	0.987961	0.0120389
	0	0	0.991114	0.00888608
	0	0	0.99956	0.000439862
	0	0	0.90557	0.0944299
	0	0	0.999938	6.23353e-05
	0	0	0.983393	0.0166066
	0	0	0.950877	0.0491232
	0	0	0.964964	0.0350361
	0	0	0.936449	0.0635511
	0	0	0.890297	0.109703
	0	0	0.998581	0.00141898
	0	0	0.866353	0.133647
	0	0	0.996294	0.00370622
	0	0	0.973248	0.0267524
	0	0	0.999994	5.73499e-06
	0	0	0.995901	0.00409933
	0	0	0.991368	0.00863197
	0	0	0.998648	0.00135172
	0	0	0.999424	0.000575518
	0	0	0.981012	0.0189882
	0	0	0.956218	0.0437822
	0	0	0.999991	8.61576e-06
	0	0	0.661397	0.338603
	0	0	0.999789	0.000211484
	0	0	0.956245	0.0437553
	0	0	0.999881	0.000119474
	0	0	0.998381	0.00161887
	0	0	0.999753	0.000246846
	0	0	0.971704	0.0282956
	0	0	0.910088	0.0899122
	0	0	0.989184	0.0108164
	0	0	0.993274	0.00672565
	0	0	0.995221	0.00477889
	0	0	0.908006	0.0919943
	0	0	0.999994	6.24882e-06
	0	0	0.993253	0.00674679
	0	0	0.999999	7.41591e-07
	0	0	0.985744	0.0142557
	0	0	0.999836	0.00016374
	0	0	0.998351	0.00164922
	0	0	0.999907	9.26699e-05
	0	0	0.9981	0.00190025
	0	0	0.898076	0.101924
	0	0	0.990647	0.00935292
	0	0	0.991708	0.00829209
	0	0	0.999848	0.000151764
	0	0	0.999935	6.52347e-05
	0	0	0.965828	0.0341722
	0	0	0.997976	0.00202405
	0	0	0.997472	0.00252799
	0	0	0.997566	0.00243404
	0	0	0.998546	0.00145408
	0	0	0.993325	0.00667474
	0	0	0.921551	0.0784492
	0	0	0.980197	0.0198027
	0	0	0.991619	0.00838069
	0	0	0.998854	0.0011462
	0	0	0.986441	0.0135589
	0	0	0.997456	0.00254449
	0	0	0.994786	0.00521446
	0	0	0.993822	0.00617778
	0	0	0.999601	0.000399437
	0	0	0.997418	0.00258142
	0	0	0.999834	0.000166125
	0	0	0.887975	0.112025
	0	0	0.997785	0.00221516
	0	0	0.992763	0.00723692
	0	0	0.995305	0.00469522
	0	0	0.974196	0.0258039
	0	0	0.990539	0.00946076
	0	0	0.995508	0.00449199
	0	0	0.892403	0.107597
	0	0	0.975766	0.0242344
	0	0	0.995193	0.0048068
	0	0	0.998312	0.00168775
	0	0	0.99999	9.56554e-06
	0	0	0.967861	0.0321394
	0	0	0.996233	0.0037666
	0	0	0.998508	0.00149244
	0	0	0.99999	1.01322e-05
	0	0	0.990719	0.00928121
	0	0	0.999934	6.58831e-05
	0	0	0.996299	0.003701
	0	0	0.875175	0.124825
	0	0	0.984432	0.0155684
	0	0	0.908612	0.091388
	0	0	0.999975	2.46681e-05
	0	0	0.999579	0.000421001
	0	0	0.642753	0.357247
	0	0	0.999568	0.000432312
	0	0	0.995282	0.00471814
	0	0	0.990713	0.00928697
	0	0	0.999509	0.0004906
	0	0	0.999801	0.000199443
	0	0	0.999965	3.50246e-05
	0	0	0.708497	0.291503
	0	0	0.999912	8.75147e-05
	0	0	0.999431	0.000568495
	0	0	0.98695	0.0130495
	0	0	0.996284	0.0037158
	0	0	0.999233	0.000767401
	0	0	0.999931	6.87995e-05
	0	0	0.994025	0.00597549
	0	0	0.999862	0.000137965
	0	0	0.999843	0.000156448
	0	0	0.998547	0.00145309
	0	0	0.993405	0.00659477
	0	0	0.928509	0.0714911
	0	0	0.999735	0.000265465
	0	0	0.998439	0.00156118
	0	0	0.999432	0.000568398
	0	0	0.999764	0.000235459
	0	0	0.999847	0.000152614
	0	0	0.803134	0.196865
	0	0	0.999694	0.000305846
	0	0	0.994841	0.0051591
	0	0	0.999797	0.00020311
	0	0	0.999853	0.000147022
	0	0	0.999249	0.000751133
	0	0	0.954659	0.0453406
	0	0	0.88872	0.11128
	0	0	0.993482	0.00651759
	0	0	0.997513	0.00248677
	0	0	0.999994	5.67255e-06
	0	0	0.995982	0.00401776
	0	0	0.999364	0.000636366
	0	0	0.98896	0.0110395
	0	0	0.997222	0.00277839
	0	0	0.999998	1.9337e-06
	0	0	0.99833	0.00167037
	0	0	0.995487	0.00451323
	0	0	0.998658	0.00134175
	0	0	0.991971	0.00802904
	0	0	0.999639	0.000360621
	0	0	0.99997	2.98104e-05
	0	0	0.971556	0.028444
	0	0	0.971921	0.0280791
	0	0	0.643933	0.356067
	0	0	0.999448	0.000551779
	0	0	0.995329	0.0046712
	0	0	0.998317	0.00168303
	0	0	0.999987	1.33361e-05
	0	0	0.998668	0.00133162
	0	0	0.979698	0.0203023
	0	0	0.99941	0.000589447
	0	0	0.995986	0.00401415
	0	0	0.999719	0.000281331
	0	0	0.999985	1.51686e-05
	0	0	0.975662	0.0243377
	0	0	0.999994	6.42211e-06
	0	0	0.934489	0.0655113
	0	0	0.999738	0.00026146
	0	0	0.998319	0.00168068
	0	0	0.932736	0.0672635
	0	0	0.99936	0.000640132
	0	0	0.921139	0.0788612
	0	0	0.999872	0.000128401
	0	0	0.999671	0.000329216
	0	0	0.964111	0.035889
	0	0	0.995677	0.00432273
	0	0	0.999983	1.69516e-05
	0	0	0.999946	5.44897e-05
	0	0	0.999945	5.46222e-05
	0	0	0.993114	0.00688606
	0	0	0.999565	0.00043486
	0	0	0.999941	5.9307e-05
	0	0	0.999606	0.000394388
	0	0	0.942456	0.0575438
	0	0	0.973397	0.0266028
	0	0	0.999782	0.000217827
	0	0	0.922881	0.077119
	0	0	0.994445	0.00555455
	0	0	0.997781	0.00221899
	0	0	0.98807	0.0119302
	0	0	0.980262	0.0197379
	0	0	0.99663	0.00337047
	0	0	0.999767	0.000233399
	0	0	0.958236	0.0417639
	0	0	0.999961	3.90099e-05
	0	0	0.999599	0.00040121
	0	0	0.999377	0.000623316
	0	0	0.998198	0.00180194
	0	0	0.9991	0.000899646
	0	0	0.999945	5.50112e-05
	0	0	0.999062	0.000938089
	0	0	0.99605	0.00394968
	0	0	0.999848	0.000151714
	0	0	0.999993	7.33577e-06
	0	0	0.790686	0.209314
	0	0	0.961136	0.0388638
	0	0	0.999926	7.37089e-05
	0	0	0.681956	0.318044
	0	0	0.999858	0.000141811
	0	0	0.998753	0.0012473
	0	0	0.994921	0.00507916
	0	0	0.872038	0.127962
	0	0	0.992981	0.00701861
	0	0	0.990792	0.00920775
	0	0	0.999928	7.16138e-05
	0	0	0.999855	0.000144563
	0	0	0.990431	0.00956892
	0	0	0.99999	9.58579e-06
	0	0	0.999946	5.36862e-05
	0	0	0.999244	0.000756286
	0	0	0.998488	0.00151234
	0	0	0.996666	0.00333409
	0	0	0.999977	2.26789e-05
	0	0	0.998421	0.00157861
	0	0	0.999982	1.76093e-05
	0	0	0.997013	0.00298721
	0	0	0.999574	0.000426323
	0	0	0.938755	0.0612452
	0	0	0.973499	0.0265006
	0	0	0.96904	0.0309596
	0	0	0.99908	0.000920343
	0	0	0.999999	7.38826e-07
	0	0	0.999541	0.000459292
	0	0	0.978476	0.0215241
	0	0	0.998849	0.00115069
	0	0	0.991195	0.00880531
	0	0	0.999888	0.000111867
	0	0	0.994413	0.00558678
	0	0	0.999767	0.000232951
	0	0	0.76494	0.23506
	0	0	0.990501	0.00949913
	0	0	0.999568	0.000432194
	0	0	0.99998	2.01693e-05
	0	0	0.999421	0.000578925
	0	0	0.989278	0.0107223
	0	0	0.957624	0.0423763
	0	0	0.931059	0.0689406
	0	0	0.999907	9.32431e-05
	0	0	0.589088	0.410912
	0	0	0.998738	0.00126183
	0	0	0.999491	0.000508806
	0	0	0.941759	0.0582405
	0	0	0.993713	0.00628672
	0	0	0.98784	0.0121603
	0	0	0.908664	0.091336
	0	0	0.999957	4.32175e-05
	0	0	0.999991	9.05174e-06
	0	0	0.825602	0.174398
	0	0	0.959659	0.0403405
	0	0	0.98486	0.01514
	0	0	0.978042	0.0219579
	0	0	0.998228	0.00177213
	0	0	0.957473	0.0425267
	0	0	0.99708	0.00292006
	0	0	0.998638	0.00136224
	0	0	0.901588	0.098412
	0	0	0.994544	0.00545586
	0	0	0.998844	0.00115578
	0	0	0.94166	0.0583397
	0	0	0.969478	0.0305215
	0	0	0.998629	0.00137053
	0	0	0.999771	0.000229315
	0	0	0.926215	0.0737852
	0	0	0.988579	0.0114214
	0	0	0.729036	0.270964
	0	0	0.957185	0.0428146
	0	0	0.999349	0.000650793
	0	0	0.998014	0.00198572
	0	0	0.994134	0.00586591
	0	0	0.861131	0.138869
	0	0	0.998507	0.00149283
	0	0	0.999671	0.000329394
	0	0	0.840446	0.159554
	0	0	0.992886	0.00711422
	0	0	0.946896	0.0531037
	0	0	0.975242	0.0247577
	0	0	0.998792	0.00120837
	0	0	0.999983	1.65708e-05
	0	0	0.999952	4.78422e-05
	0	0	0.978922	0.021078
	0	0	0.962514	0.0374856
	0	0	0.986095	0.0139052
	0	0	0.999847	0.000153015
	0	0	0.999448	0.000551861
	0	0	0.97293	0.02707
	0	0	0.999616	0.000384222
	0	0	0.801981	0.198019
	0	0	0.999306	0.000694065
	0	0	0.999655	0.000344954
	0	0	0.987037	0.0129627
	0	0	0.999954	4.59261e-05
	0	0	0.993358	0.00664235
	0	0	0.97506	0.0249399
	0	0	0.968781	0.0312188
	0	0	0.987597	0.0124033
	0	0	0.994372	0.00562748
	0	0	0.998438	0.00156192
	0	0	0.998283	0.0017167
	0	0	0.96791	0.0320904
	0	0	0.998465	0.00153524
	0	0	0.994343	0.00565738
	0	0	0.999957	4.34718e-05
	0	0	0.986166	0.0138343
	0	0	0.615627	0.384373
	0	0	0.962639	0.0373606
	0	0	0.999537	0.000462958
	0	0	0.997724	0.00227609
	0	0	0.999939	6.05886e-05
	0	0	0.998532	0.0014681
	0	0	0.988791	0.0112088
	0	0	0.960767	0.0392334
	0	0	1	2.48746e-07
	0	0	0.999685	0.000315144
	0	0	0.997245	0.002755
	0	0	0.997851	0.00214936
	0	0	0.995475	0.00452453
	0	0	0.997315	0.00268497
	0	0	0.839601	0.160399
	0	0	0.993854	0.00614595
	0	0	0.999955	4.51616e-05
	0	0	0.956682	0.0433176
	0	0	0.969384	0.0306164
	0	0	0.913453	0.0865471
	0	0	0.996143	0.00385703
	0	0	0.974761	0.0252386
	0	0	0.9761	0.0239002
	0	0	0.947538	0.0524618
	0	0	0.989996	0.0100044
	0	0	0.891098	0.108902
	0	0	0.880433	0.119567
	0	0	0.882316	0.117684
	0	0	0.987869	0.012131
	0	0	0.994486	0.00551389
	0	0	0.991988	0.00801176
	0	0	0.998015	0.001985
	0	0	0.999852	0.000148442
	0	0	0.999397	0.000603474
	0	0	0.996855	0.00314472
	0	0	0.996812	0.00318818
	0	0	0.831473	0.168527
	0	0	0.98851	0.0114901
	0	0	0.994724	0.00527575
	0	0	0.980184	0.0198157
	0	0	0.976713	0.0232866
	0	0	0.998023	0.00197674
	0	0	0.988886	0.0111138
	0	0	0.991448	0.00855215
	0	0	0.99957	0.000430151
	0	0	0.999788	0.00021162
	0	0	0.890279	0.109721
	0	0	0.969365	0.0306351
	0	0	0.984508	0.0154916
	0	0	0.994403	0.00559728
	0	0	0.846053	0.153947
	0	0	0.996164	0.00383613
	0	0	0.745466	0.254534
	0	0	0.99981	0.000189921
	0	0	0.999242	0.000757656
	0	0	0.998536	0.00146358
	0	0	0.999978	2.17399e-05
	0	0	0.999872	0.00012823
	0	0	0.859664	0.140336
	0	0	0.998992	0.00100813
	0	0	0.993756	0.00624428
	0	0	0.958119	0.0418811
	0	0	0.999931	6.90783e-05
	0	0	0.998836	0.0011637
	0	0	0.998905	0.00109474
	0	0	0.999528	0.000472389
	0	0	0.992701	0.00729881
	0	0	0.999918	8.18614e-05
	0	0	0.64081	0.35919
	0	0	0.977346	0.0226542
	0	0	0.968103	0.0318972
	0	0	0.999161	0.000839522
	0	0	0.988282	0.0117183
	0	0	0.957733	0.0422674
	0	0	0.999624	0.000375842
	0	0	0.927801	0.072199
	0	0	0.999881	0.000118808
	0	0	0.999345	0.000655271
	0	0	0.999738	0.000262048
	0	0	0.999921	7.9053e-05
	0	0	0.999532	0.00046767
	0	0	0.999985	1.52114e-05
	0	0	0.99995	5.02771e-05
	0	0	0.999825	0.000175182
	0	0	0.998669	0.00133105
	0	0	0.999091	0.000908581
	0	0	0.910075	0.0899252
	0	0	0.999989	1.0524e-05
	0	0	0.998461	0.00153877
	0	0	0.999474	0.000526114
	0	0	0.999953	4.67729e-05
	0	0	0.98502	0.01498
	0	0	0.999564	0.000436156
	0	0	0.999778	0.00022173
	0	0	0.999734	0.000266006
	0	0	0.993985	0.0060149
	0	0	0.756399	0.243601
	0	0	0.999978	2.16908e-05
	0	0	0.998714	0.00128563
	0	0	0.843288	0.156712
	0	0	0.991347	0.00865302
	0	0	0.999062	0.000938295
	0	0	0.935842	0.0641583
	0	0	0.993362	0.0066376
	0	0	0.994492	0.00550836
	0	0	0.997245	0.00275513
	0	0	0.975548	0.0244516
	0	0	0.983544	0.016456
	0	0	0.999811	0.000189348
	0	0	0.987238	0.0127618
	0	0	0.945394	0.0546062
	0	0	0.999902	9.79079e-05
	0	0	0.996991	0.00300854
	0	0	0.998207	0.00179334
	0	0	0.999635	0.000365343
	0	0	0.996518	0.00348157
	0	0	0.830946	0.169054
	0	0	0.971033	0.0289666
	0	0	0.98616	0.0138396
	0	0	0.999862	0.000137994
	0	0	0.993609	0.00639104
	0	0	0.996075	0.00392549
	0	0	0.997724	0.00227608
	0	0	0.998901	0.00109939
	0	0	0.999859	0.000141398
	0	0	0.706647	0.293353
	0	0	0.995499	0.0045008
	0	0	0.995012	0.00498786
	0	0	0.99742	0.00257991
	0	0	0.986397	0.013603
	0	0	0.999834	0.000166304
	0	0	0.995131	0.0048688
	0	0	0.999923	7.68959e-05
	0	0	0.999756	0.000244272
	0	0	0.999995	4.55926e-06
	0	0	0.998371	0.0016286
	0	0	0.626424	0.373576
	0	0	0.999488	0.00051158
	0	0	0.99635	0.00365014
	0	0	0.935443	0.0645568
	0	0	0.999934	6.55015e-05
	0	0	0.994853	0.00514688
	0	0	0.997196	0.00280403
	0	0	0.994818	0.00518188
	0	0	0.989371	0.0106294
	0	0	0.974296	0.0257037
	0	0	0.953503	0.0464967
	0	0	0.890377	0.109623
	0	0	0.994907	0.00509255
	0	0	0.999025	0.000974947
	0	0	0.997617	0.00238296
	0	0	0.999445	0.000554718
	0	0	0.999336	0.000663654
	0	0	0.973026	0.0269743
	0	0	0.99962	0.000379528
	0	0	0.999822	0.000178187
	0	0	0.993944	0.00605576
	0	0	0.999917	8.27049e-05
	0	0	0.997646	0.00235357
	0	0	0.981271	0.0187285
	0	0	0.998137	0.00186302
	0	0	0.998006	0.00199387
	0	0	0.998112	0.00188824
	0	0	0.986292	0.0137084
	0	0	0.99959	0.000410156
	0	0	0.999881	0.000118677
	0	0	0.999469	0.000531247
	0	0	0.991819	0.00818102
	0	0	0.99371	0.0062897
	0	0	0.984527	0.015473
	0	0	0.999997	3.30485e-06
	0	0	0.991612	0.00838842
	0	0	0.99988	0.000119651
	0	0	0.965034	0.0349665
	0	0	0.987798	0.0122016
	0	0	0.995675	0.00432528
	0	0	0.999993	7.02448e-06
	0	0	0.998558	0.0014418
	0	0	0.998256	0.00174405
	0	0	0.999986	1.36969e-05
	0	0	0.992762	0.00723759
	0	0	0.998425	0.00157493
	0	0	0.999783	0.000216687
	0	0	0.999425	0.000574594
	0	0	0.990472	0.00952825
	0	0	0.936284	0.0637163
	0	0	0.979188	0.0208119
	0	0	0.99978	0.000219775
	0	0	0.994202	0.00579778
	0	0	0.977613	0.0223871
	0	0	0.999993	6.71514e-06
	0	0	0.999259	0.000740922
	0	0	0.998837	0.00116309
	0	0	0.999048	0.000952067
	0	0	0.998784	0.00121652
	0	0	0.999709	0.0002908
	0	0	0.913364	0.0866363
	0	0	0.990644	0.00935559
	0	0	0.992251	0.00774937
	0	0	0.997588	0.0024118
	0	0	0.690576	0.309424
	0	0	0.965615	0.0343847
	0	0	0.997223	0.00277675
	0	0	0.994891	0.00510884
	0	0	0.888255	0.111745
	0	0	0.999848	0.000151574
	0	0	0.861089	0.138911
	0	0	0.981562	0.0184377
	0	0	0.999377	0.000622719
	0	0	0.999402	0.00059761
	0	0	0.996021	0.00397858
	0	0	0.999973	2.74658e-05
	0	0	0.989718	0.0102825
	0	0	0.999761	0.000239397
	0	0	0.994423	0.00557677
	0	0	0.999698	0.000302174
	0	0	0.999114	0.000885996
	0	0	0.932263	0.0677365
	0	0	0.999614	0.000385732
	0	0	0.968908	0.0310915
	0	0	0.991795	0.00820518
	0	0	0.999898	0.000102203
	0	0	0.998878	0.0011219
	0	0	0.998137	0.0018628
	0	0	0.773891	0.226109
	0	0	0.999993	6.99058e-06
	0	0	0.997522	0.00247842
	0	0	0.983711	0.0162894
	0	0	0.998045	0.0019545
	0	0	0.984491	0.0155086
	0	0	0.998442	0.00155826
	0	0	0.988417	0.0115827
	0	0	0.996983	0.00301702
	0	0	0.999848	0.000152257
	0	0	0.999993	7.13534e-06
	0	0	0.997278	0.00272248
	0	0	0.96783	0.03217
	0	0	0.999422	0.000577763
	0	0	0.837147	0.162853
	0	0	0.994061	0.00593902
	0	0	0.970474	0.029526
	0	0	0.995256	0.00474421
	0	0	0.974618	0.0253825
	0	0	0.999836	0.000163596
	0	0	0.99941	0.000589595
	0	0	0.990362	0.00963842
	0	0	0.999856	0.000143941
	0	0	0.996894	0.00310639
	0	0	0.819456	0.180544
	0	0	0.999248	0.00075248
	0	0	0.999507	0.000492593
	0	0	0.999979	2.10468e-05
	0	0	0.994537	0.00546284
	0	0	0.999863	0.000137184
	0	0	0.998947	0.00105256
	0	0	0.998183	0.00181708
	0	0	0.910478	0.0895222
	0	0	0.999972	2.81094e-05
	0	0	0.993321	0.00667906
	0	0	0.997541	0.00245875
	0	0	0.962465	0.0375348
	0	0	0.999998	1.59947e-06
	0	0	0.999622	0.0003782
	0	0	0.993895	0.00610546
	0	0	0.999622	0.000378068
	0	0	0.982096	0.0179039
	0	0	0.999466	0.000534279
	0	0	0.992956	0.00704399
	0	0	0.99897	0.00103026
	0	0	0.999985	1.50597e-05
	0	0	0.996327	0.0036725
	0	0	0.999968	3.18373e-05
	0	0	0.999213	0.000786842
	0	0	0.999553	0.000446718
	0	0	0.982572	0.0174277
	0	0	0.902885	0.0971147
	0	0	0.999697	0.000302583
	0	0	0.987712	0.0122882
	0	0	0.951711	0.0482892
	0	0	0.985565	0.0144348
	0	0	0.997924	0.00207553
	0	0	0.91394	0.0860601
	0	0	0.999953	4.69428e-05
	0	0	0.996313	0.00368688
	0	0	0.98288	0.0171204
	0	0	0.999824	0.000175616
	0	0	0.999735	0.000264613
	0	0	0.988874	0.0111261
	0	0	0.999795	0.000204857
	0	0	0.999069	0.000931408
	0	0	0.998186	0.0018136
	0	0	0.999992	7.94126e-06
	0	0	0.999719	0.000280568
	0	0	0.996833	0.00316664
	0	0	0.998728	0.00127242
	0	0	0.999887	0.000113189
	0	0	0.86727	0.13273
	0	0	0.9968	0.00320013
	0	0	0.987811	0.0121894
	0	0	0.979058	0.0209424
	0	0	0.999977	2.30898e-05
	0	0	0.983546	0.0164544
	0	0	0.999498	0.000501875
	0	0	0.999914	8.60219e-05
	0	0	0.998418	0.00158228
	0	0	0.736147	0.263853
	0	0	0.996892	0.00310806
	0	0	0.999582	0.000418268
	0	0	0.999999	1.12367e-06
	0	0	0.999829	0.000171251
	0	0	0.998182	0.001818
	0	0	0.998992	0.00100764
	0	0	0.999642	0.000358394
	0	0	0.989095	0.0109049
	0	0	0.99675	0.00325003
	0	0	0.802869	0.197131
	0	0	0.999976	2.40218e-05
	0	0	0.996162	0.00383827
	0	0	0.999134	0.00086649
	0	0	0.99872	0.0012804
	0	0	0.968427	0.0315726
	0	0	0.995901	0.00409851
	0	0	0.92692	0.0730796
	0	0	0.990231	0.00976853
	0	0	0.998938	0.00106247
	0	0	0.999891	0.000109371
	0	0	0.99838	0.00162042
	0	0	0.999964	3.63476e-05
	0	0	0.989696	0.0103043
	0	0	0.93147	0.0685298
	0	0	0.99912	0.000880118
	0	0	0.994135	0.00586453
	0	0	0.997246	0.00275387
	0	0	0.998143	0.0018575
	0	0	0.967422	0.032578
	0	0	0.993148	0.00685178
	0	0	0.99921	0.000789747
	0	0	0.988478	0.0115223
	0	0	0.995057	0.0049431
	0	0	0.914988	0.0850121
	0	0	0.996225	0.00377464
	0	0	0.985835	0.0141655
	0	0	0.999072	0.000928085
	0	0	0.998735	0.0012646
	0	0	0.97024	0.0297601
	0	0	0.953031	0.0469691
	0	0	0.995812	0.00418762
	0	0	0.997216	0.00278409
	0	0	0.700253	0.299748
	0	0	0.998192	0.00180832
	0	0	0.999203	0.000797355
	0	0	0.998597	0.00140305
	0	0	0.874565	0.125435
	0	0	0.990784	0.00921557
	0	0	0.997074	0.00292611
	0	0	0.997346	0.00265376
	0	0	0.979255	0.0207453
	0	0	0.787608	0.212392
	0	0	0.998421	0.00157862
	0	0	0.57623	0.42377
	0	0	0.999554	0.000445575
	0	0	0.986308	0.0136923
	0	0	0.999119	0.000880566
	0	0	0.99991	8.97237e-05
	0	0	0.999977	2.30601e-05
	0	0	0.996808	0.00319179
	0	0	0.926782	0.0732176
	0	0	0.985478	0.0145216
	0	0	0.958135	0.0418645
	0	0	0.987693	0.0123072
	0	0	0.974832	0.0251679
	0	0	0.994713	0.00528723
	0	0	0.9997	0.000300352
	0	0	0.995887	0.00411286
	0	0	0.990023	0.00997656
	0	0	0.990052	0.00994813
	0	0	0.917668	0.0823321
	0	0	0.995626	0.00437384
	0	0	0.881296	0.118704
	0	0	0.999191	0.000809375
	0	0	0.997881	0.00211875
	0	0	0.976536	0.0234636
	0	0	0.876172	0.123828
	0	0	0.999964	3.65132e-05
	0	0	0.999062	0.000937938
	0	0	0.988136	0.0118642
	0	0	0.99995	4.96909e-05
	0	0	0.999969	3.06449e-05
	0	0	0.999968	3.21157e-05
	0	0	0.821048	0.178952
	0	0	0.993665	0.00633531
	0	0	0.999321	0.000678504
	0	0	0.998765	0.00123491
	0	0	0.981012	0.0189884
	0	0	0.97407	0.0259304
	0	0	0.969344	0.0306557
	0	0	0.999565	0.000434512
	0	0	0.911353	0.0886469
	0	0	0.999213	0.000786804
	0	0	0.993074	0.00692634
	0	0	0.743774	0.256226
	0	0	0.646317	0.353683
	0	0	0.998877	0.00112339
	0	0	0.997646	0.00235364
	0	0	0.998264	0.00173609
	0	0	0.986729	0.0132706
	0	0	0.98861	0.0113897
	0	0	0.999553	0.00044702
	0	0	0.995377	0.00462323
	0	0	0.978262	0.0217382
	0	0	0.913364	0.0866355
	0	0	0.779388	0.220612
	0	0	0.999612	0.000388229
	0	0	0.971379	0.0286209
	0	0	0.798461	0.201539
	0	0	0.994878	0.00512204
	0	0	0.983419	0.016581
	0	0	0.998507	0.00149328
	0	0	0.997879	0.00212082
	0	0	0.999664	0.000336416
	0	0	0.999402	0.000597982
	0	0	0.999237	0.000762949
	0	0	0.999521	0.000479356
	0	0	0.891933	0.108067
	0	0	0.999999	1.31508e-06
	0	0	0.999996	4.25083e-06
	0	0	0.996361	0.00363925
	0	0	0.998845	0.00115473
	0	0	0.638375	0.361625
	0	0	0.999951	4.84614e-05
	0	0	0.999799	0.000200563
	0	0	0.99996	3.98458e-05
	0	0	0.999021	0.000978881
	0	0	0.993442	0.00655798
	0	0	0.99803	0.00197048
	0	0	0.999839	0.000160564
	0	0	0.916966	0.0830344
	0	0	0.953723	0.0462766
	0	0	0.970886	0.029114
	0	0	0.998391	0.00160925
	0	0	0.962437	0.037563
	0	0	0.979966	0.0200336
	0	0	0.936141	0.0638593
	0	0	0.575064	0.424936
	0	0	0.95777	0.0422297
	0	0	0.999599	0.000401423
	0	0	0.959715	0.0402854
	0	0	0.969146	0.0308537
	0	0	0.999991	8.78017e-06
	0	0	0.999123	0.00087686
	0	0	0.999915	8.53848e-05
	0	0	0.999864	0.000135536
	0	0	0.99362	0.00637986
	0	0	0.996985	0.00301479
	0	0	0.942548	0.0574522
	0	0	0.999857	0.000143422
	0	0	0.810836	0.189164
	0	0	0.999768	0.000231557
	0	0	0.942182	0.057818
	0	0	0.99642	0.00358044
	0	0	0.930258	0.0697422
	0	0	0.985981	0.0140187
	0	0	0.992173	0.00782702
	0	0	0.990886	0.00911428
	0	0	0.992405	0.00759517
	0	0	0.966577	0.0334233
	0	0	0.999759	0.00024097
	0	0	0.999447	0.000553171
	0	0	0.982882	0.0171184
	0	0	0.968365	0.0316353
	0	0	0.883202	0.116798
	0	0	0.956978	0.0430215
	0	0	0.999971	2.88335e-05
	0	0	0.668692	0.331308
	0	0	0.94793	0.0520696
	0	0	0.999804	0.000196438
	0	0	0.999697	0.000302571
	0	0	0.997326	0.00267437
	0	0	0.998174	0.00182606
	0	0	0.999622	0.00037824
	0	0	0.999302	0.000697904
	0	0	0.995909	0.00409104
	0	0	0.99995	5.03289e-05
	0	0	0.997466	0.00253448
	0	0	0.999841	0.000158628
	0	0	0.871001	0.128999
	0	0	0.996455	0.00354461
	0	0	0.999418	0.000581578
	0	0	0.989881	0.0101185
	0	0	0.969247	0.0307534
	0	0	0.994181	0.00581942
	0	0	0.9823	0.0176995
	0	0	0.930005	0.0699947
	0	0	0.996033	0.0039668
	0	0	0.988307	0.0116933
	0	0	0.999622	0.00037849
	0	0	0.998668	0.00133198
	0	0	0.876904	0.123096
	0	0	0.989429	0.0105706
	0	0	0.999139	0.000861516
	0	0	0.922333	0.0776667
	0	0	0.998911	0.00108875
	0	0	0.999332	0.000668564
	0	0	0.944249	0.0557507
	0	0	0.994305	0.00569453
	0	0	0.962235	0.0377653
	0	0	0.999881	0.000119078
	0	0	0.996103	0.00389674
	0	0	0.999519	0.000481386
	0	0	0.990443	0.00955666
	0	0	0.710324	0.289676
	0	0	0.998627	0.00137315
	0	0	0.99842	0.0015796
	0	0	0.999966	3.3797e-05
	0	0	0.999464	0.000535643
	0	0	0.995629	0.00437098
	0	0	0.991314	0.008686
	0	0	0.998215	0.00178508
	0	0	0.999649	0.000350936
	0	0	0.999318	0.00068214
	0	0	0.985204	0.0147958
	0	0	0.989699	0.0103014
	0	0	0.994152	0.00584747
	0	0	0.839349	0.160651
	0	0	0.941409	0.0585911
	0	0	0.999974	2.64705e-05
	0	0	0.999841	0.000159194
	0	0	0.97642	0.02358
	0	0	0.99871	0.00129021
	0	0	0.998801	0.00119893
	0	0	0.994936	0.00506357
	0	0	0.909551	0.0904489
	0	0	0.999943	5.70561e-05
	0	0	0.934825	0.065175
	0	0	0.999991	8.86578e-06
	0	0	0.970623	0.0293772
	0	0	0.998793	0.00120719
	0	0	0.999412	0.000587765
	0	0	0.99685	0.00315
	0	0	0.989435	0.0105646
	0	0	0.999627	0.00037289
	0	0	0.992644	0.00735591
	0	0	0.999764	0.000235486
	0	0	0.995066	0.00493371
	0	0	0.998848	0.00115225
	0	0	0.909038	0.0909624
	0	0	0.902728	0.0972717
	0	0	0.999472	0.000528414
	0	0	0.999517	0.000482654
	0	0	0.998718	0.00128159
	0	0	0.999992	8.30703e-06
	0	0	0.999805	0.00019464
	0	0	0.934034	0.065966
	0	0	0.98372	0.0162799
	0	0	0.999994	5.99015e-06
	0	0	0.926524	0.0734764
	0	0	0.982836	0.0171644
	0	0	0.851169	0.148831
	0	0	0.996982	0.00301748
	0	0	0.966063	0.0339367
	0	0	0.99906	0.000939664
	0	0	0.991025	0.00897502
	0	0	0.999959	4.07585e-05
	0	0	0.971046	0.0289541
	0	0	0.994569	0.00543078
	0	0	0.999754	0.000246144
	0	0	0.998431	0.00156941
	0	0	0.99788	0.00211977
	0	0	0.999662	0.000337851
	0	0	0.980159	0.0198411
	0	0	0.993144	0.00685649
	0	0	0.99984	0.000159579
	0	0	0.999197	0.00080319
	0	0	0.941827	0.0581733
	0	0	0.993324	0.00667563
	0	0	0.994983	0.00501655
	0	0	0.990216	0.00978395
	0	0	0.999807	0.000193356
	0	0	0.956341	0.0436587
	0	0	0.999789	0.000211164
	0	0	0.999911	8.91472e-05
	0	0	0.999554	0.000445626
	0	0	0.999963	3.70638e-05
	0	0	0.99999	1.02497e-05
	0	0	0.988966	0.0110338
	0	0	0.999751	0.000248887
	0	0	0.99999	1.02245e-05
	0	0	0.999922	7.77887e-05
	0	0	0.602414	0.397586
	0	0	0.999994	6.34593e-06
	0	0	0.998927	0.00107303
	0	0	0.965769	0.0342312
	0	0	0.999775	0.00022492
	0	0	0.999153	0.00084657
	0	0	0.985938	0.0140624
	0	0	0.824424	0.175576
	0	0	0.999998	1.94297e-06
	0	0	0.999798	0.000202491
	0	0	0.999038	0.000962567
	0	0	0.994995	0.00500469
	0	0	0.999825	0.000174888
	0	0	0.999476	0.000524356
	0	0	0.957635	0.0423653
	0	0	0.99638	0.00361985
	0	0	0.995771	0.00422937
	0	0	0.939577	0.0604233
	0	0	0.68737	0.31263
	0	0	0.9967	0.00330013
	0	0	0.999721	0.000279424
	0	0	0.999774	0.000225939
	0	0	0.993335	0.00666478
	0	0	0.997937	0.00206332
	0	0	0.999921	7.85672e-05
	0	0	0.999956	4.41993e-05
	0	0	0.99663	0.00336999
	0	0	0.999717	0.000282985
	0	0	0.993173	0.00682721
	0	0	0.672838	0.327162
	0	0	0.999716	0.000283878
	0	0	0.998992	0.00100809
	0	0	0.995286	0.00471438
	0	0	0.999901	9.85872e-05
	0	0	0.876836	0.123164
	0	0	1	3.60675e-07
	0	0	0.982936	0.0170642
	0	0	0.996804	0.00319587
	0	0	0.999074	0.000925641
	0	0	0.976974	0.0230259
	0	0	0.999289	0.000711096
	0	0	0.623506	0.376494
	0	0	0.906775	0.0932247
	0	0	0.585217	0.414784
	0	0	0.999853	0.000146579
	0	0	0.999954	4.64631e-05
	0	0	0.999922	7.82205e-05
	0	0	0.870307	0.129693
	0	0	0.957073	0.0429266
	0	0	0.976388	0.0236117
	0	0	0.967082	0.0329177
	0	0	0.998402	0.00159765
	0	0	0.905799	0.0942007
	0	0	0.993605	0.00639531
	0	0	0.999888	0.000111961
	0	0	0.99694	0.00306021
	0	0	0.999446	0.000554056
	0	0	0.937177	0.0628227
	0	0	0.938423	0.0615773
	0	0	0.999911	8.86997e-05
	0	0	0.997332	0.00266817
	0	0	0.997483	0.00251733
	0	0	0.996892	0.00310819
	0	0	0.599727	0.400273
	0	0	0.999284	0.00071614
	0	0	0.672519	0.327481
	0	0	0.999506	0.000493546
	0	0	0.999576	0.000424071
	0	0	0.999799	0.000201059
	0	0	0.954598	0.0454022
	0	0	0.994212	0.00578784
	0	0	0.938275	0.0617254
	0	0	0.999988	1.24801e-05
	0	0	0.98949	0.0105097
	0	0	0.985173	0.0148271
	0	0	0.978574	0.0214262
	0	0	0.852085	0.147915
	0	0	0.976098	0.0239019
	0	0	0.967436	0.0325644
	0	0	0.984203	0.0157967
	0	0	0.999344	0.000655589
	0	0	0.971486	0.0285145
	0	0	0.999883	0.000116916
	0	0	0.998769	0.00123129
	0	0	0.809476	0.190525
	0	0	0.985126	0.0148741
	0	0	0.999309	0.000691381
	0	0	0.823203	0.176797
	0	0	0.999777	0.000223187
	0	0	0.992187	0.00781299
	0	0	0.999612	0.000388192
	0	0	0.997405	0.00259466
	0	0	0.978925	0.0210754
	0	0	0.94792	0.0520804
	0	0	0.999981	1.86346e-05
	0	0	0.742613	0.257387
	0	0	0.985221	0.0147795
	0	0	0.980112	0.0198877
	0	0	0.982027	0.0179732
	0	0	0.995167	0.00483323
	0	0	0.999116	0.000883701
	0	0	0.934482	0.0655178
	0	0	0.99725	0.00274961
	0	0	0.986142	0.0138578
	0	0	0.999993	7.15976e-06
	0	0	0.999503	0.000496743
	0	0	0.999201	0.000799315
	0	0	0.974497	0.0255034
	0	0	0.999515	0.000484702
	0	0	0.997227	0.00277259
	0	0	0.998251	0.00174858
	0	0	0.997555	0.00244502
	0	0	0.879854	0.120146
	0	0	0.992639	0.00736133
	0	0	0.999983	1.6546e-05
	0	0	0.962894	0.0371056
	0	0	0.999143	0.00085705
	0	0	0.995449	0.00455103
	0	0	0.999998	1.69221e-06
	0	0	0.999883	0.000117349
	0	0	0.999924	7.61538e-05
	0	0	0.907831	0.0921687
	0	0	0.999989	1.10823e-05
	0	0	0.939823	0.0601769
	0	0	0.999681	0.000318849
	0	0	0.931583	0.0684166
	0	0	0.99054	0.00946051
	0	0	0.999804	0.000195768
	0	0	0.960371	0.0396291
	0	0	0.998399	0.00160057
	0	0	0.997881	0.0021185
	0	0	0.999523	0.000477086
	0	0	0.995863	0.00413724
	0	0	0.998021	0.00197919
	0	0	0.997531	0.00246938
	0	0	0.970046	0.0299545
	0	0	0.975099	0.0249011
	0	0	0.998331	0.00166932
	0	0	0.961589	0.0384113
	0	0	0.999985	1.54326e-05
	0	0	0.994455	0.00554479
	0	0	0.940507	0.0594931
	0	0	0.996415	0.00358488
	0	0	0.987544	0.0124558
	0	0	0.99914	0.000860299
	0	0	0.999788	0.00021202
	0	0	0.999834	0.000166389
	0	0	0.999884	0.000116476
	0	0	0.999161	0.000839344
	0	0	0.999988	1.17286e-05
	0	0	0.999974	2.61454e-05
	0	0	0.999629	0.000370594
	0	0	0.999849	0.000150571
	0	0	0.995355	0.00464464
	0	0	0.992059	0.00794121
	0	0	0.882171	0.117829
	0	0	0.999865	0.000134571
	0	0	0.937149	0.0628513
	0	0	0.999674	0.000326257
	0	0	0.999689	0.000311132
	0	0	0.936166	0.0638343
	0	0	0.98129	0.0187101
	0	0	0.998601	0.00139942
	0	0	0.996739	0.0032614
	0	0	0.933949	0.0660511
	0	0	0.998745	0.00125473
	0	0	0.990012	0.00998853
	0	0	0.988022	0.0119776
	0	0	0.838699	0.161301
	0	0	0.999456	0.000544363
	0	0	0.997689	0.00231102
	0	0	0.999304	0.000696071
	0	0	0.99133	0.00867031
	0	0	0.999909	9.08426e-05
	0	0	0.999959	4.07362e-05
	0	0	0.999496	0.00050432
	0	0	0.973435	0.0265652
	0	0	0.999387	0.000612709
	0	0	0.899883	0.100117
	0	0	0.993473	0.00652723
	0	0	0.975412	0.0245881
	0	0	0.958901	0.0410988
	0	0	0.992501	0.00749897
	0	0	0.996828	0.00317199
	0	0	0.999579	0.000421333
	0	0	0.996599	0.00340106
	0	0	0.996472	0.00352813
	0	0	0.999373	0.000627293
	0	0	0.977909	0.0220907
	0	0	0.998047	0.00195248
	0	0	0.998874	0.00112573
	0	0	0.855548	0.144452
	0	0	0.998851	0.00114902
	0	0	0.989241	0.0107593
	0	0	0.999925	7.52485e-05
	0	0	0.990309	0.00969071
	0	0	0.984173	0.0158273
	0	0	0.95069	0.0493104
	0	0	0.972362	0.0276376
	0	0	0.958137	0.041863
	0	0	0.999652	0.000348067
	0	0	0.999974	2.6109e-05
	0	0	0.984246	0.0157539
	0	0	0.99482	0.00518045
	0	0	0.992604	0.00739637
	0	0	0.782123	0.217877
	0	0	0.960235	0.0397647
	0	0	0.99629	0.00371014
	0	0	0.910886	0.0891138
	0	0	0.999778	0.000221894
	0	0	0.999203	0.000796856
	0	0	0.980298	0.0197018
	0	0	0.996872	0.00312797
	0	0	0.987861	0.0121389
	0	0	0.999985	1.45699e-05
	0	0	0.993913	0.00608733
	0	0	0.942709	0.0572908
	0	0	0.998676	0.00132372
	0	0	0.999945	5.53671e-05
	0	0	0.931061	0.0689395
	0	0	0.999825	0.000174571
	0	0	0.888638	0.111362
	0	0	0.999827	0.000172411
	0	0	0.991759	0.00824108
	0	0	0.674514	0.325486
	0	0	0.999872	0.000127787
	0	0	0.999893	0.00010739
	0	0	0.851723	0.148277
	0	0	0.994402	0.00559759
	0	0	0.999684	0.000315857
	0	0	0.997842	0.0021585
	0	0	0.987318	0.012682
	0	0	0.999136	0.00086372
	0	0	0.999896	0.000104416
	0	0	0.983138	0.0168623
	0	0	0.970037	0.0299631
	0	0	0.837125	0.162875
	0	0	0.997973	0.00202665
	0	0	0.999813	0.000186716
	0	0	0.999798	0.000202102
	0	0	0.973119	0.0268813
	0	0	0.999305	0.000694966
	0	0	0.926577	0.0734234
	0	0	0.988983	0.0110169
	0	0	0.999989	1.13006e-05
	0	0	0.998057	0.00194292
	0	0	0.99999	9.98339e-06
	0	0	0.997745	0.00225453
	0	0	0.999857	0.000143422
	0	0	0.998867	0.00113322
	0	0	0.999742	0.000257558
	0	0	0.999439	0.000561018
	0	0	0.972955	0.027045
	0	0	0.822327	0.177673
	0	0	0.975388	0.0246124
	0	0	0.975587	0.0244131
	0	0	0.975914	0.0240864
	0	0	0.999974	2.63147e-05
	0	0	0.990628	0.00937172
	0	0	0.985652	0.0143475
	0	0	0.972847	0.0271534
	0	0	0.997068	0.00293156
	0	0	0.734441	0.26556
	0	0	0.999884	0.00011588
	0	0	0.99993	7.01957e-05
	0	0	0.999841	0.000158708
	0	0	0.99993	6.97842e-05
	0	0	0.979127	0.0208729
	0	0	0.913138	0.0868615
	0	0	0.992479	0.00752055
	0	0	0.526228	0.473772
	0	0	0.999495	0.000505262
	0	0	0.998054	0.00194638
	0	0	0.99952	0.000480331
	0	0	0.68069	0.31931
	0	0	0.998608	0.00139246
	0	0	0.960282	0.0397185
	0	0	0.996097	0.00390345
	0	0	0.999506	0.000494463
	0	0	0.90411	0.0958895
	0	0	0.982645	0.0173549
	0	0	0.899282	0.100718
	0	0	0.998801	0.00119892
	0	0	0.999864	0.00013642
	0	0	0.999978	2.19824e-05
	0	0	0.99998	2.03968e-05
	0	0	0.529234	0.470767
	0	0	0.999999	5.59878e-07
	0	0	0.997011	0.00298855
	0	0	0.99859	0.00141009
	0	0	0.969247	0.0307534
	0	0	0.999529	0.000471393
	0	0	0.999421	0.000578964
	0	0	0.975438	0.0245616
	0	0	0.99985	0.000150288
	0	0	0.998677	0.00132341
	0	0	0.99698	0.00301978
	0	0	0.999047	0.000953009
	0	0	0.999821	0.00017898
	0	0	0.987418	0.0125824
	0	0	0.997588	0.00241209
	0	0	0.997505	0.00249536
	0	0	0.996839	0.00316129
	0	0	0.997197	0.0028033
	0	0	0.998762	0.00123836
	0	0	0.999929	7.06269e-05
	0	0	0.999831	0.000169
	0	0	0.979324	0.0206764
	0	0	0.999032	0.000967685
	0	0	0.999933	6.75256e-05
	0	0	0.999823	0.000176884
	0	0	0.999959	4.10826e-05
	0	0	0.998815	0.0011852
	0	0	0.998483	0.00151732
	0	0	0.999719	0.000281011
	0	0	0.974256	0.0257439
	0	0	0.996005	0.00399464
	0	0	0.999997	3.03479e-06
	0	0	0.999233	0.000767057
	0	0	0.999857	0.000142533
	0	0	0.997224	0.00277568
	0	0	0.980831	0.0191685
	0	0	0.999983	1.73617e-05
	0	0	0.972769	0.0272312
	0	0	0.999958	4.20608e-05
	0	0	0.995712	0.0042881
	0	0	0.935386	0.0646137
	0	0	0.999985	1.48285e-05
	0	0	0.857619	0.142381
	0	0	0.999701	0.00029853
	0	0	0.973456	0.0265443
	0	0	0.993166	0.00683392
	0	0	0.996181	0.00381942
	0	0	0.99988	0.00012009
	0	0	0.825214	0.174786
	0	0	0.999608	0.000392027
	0	0	0.998468	0.00153226
	0	0	0.999968	3.21502e-05
	0	0	0.99244	0.00756031
	0	0	0.934034	0.0659663
	0	0	0.997582	0.00241826
	0	0	0.998515	0.00148455
	0	0	0.918722	0.0812776
	0	0	0.997859	0.0021407
	0	0	0.999411	0.000588834
	0	0	0.998974	0.00102598
	0	0	0.985213	0.0147874
	0	0	0.971586	0.0284139
	0	0	0.999244	0.000756313
	0	0	0.993864	0.00613638
	0	0	0.98383	0.0161697
	0	0	0.999104	0.000895523
	0	0	0.882426	0.117574
	0	0	0.998912	0.00108808
	0	0	0.999952	4.80211e-05
	0	0	0.990148	0.00985235
	0	0	0.999982	1.81495e-05
	0	0	0.969793	0.0302067
	0	0	0.945408	0.0545921
	0	0	0.999258	0.000742468
	0	0	0.921236	0.0787636
	0	0	0.962765	0.0372346
	0	0	0.921269	0.0787308
	0	0	0.999674	0.000326022
	0	0	0.999833	0.000167245
	0	0	0.989181	0.0108186
	0	0	0.998939	0.00106051
	0	0	0.972308	0.027692
	0	0	0.999996	3.73068e-06
	0	0	0.997863	0.00213704
	0	0	0.996143	0.00385655
	0	0	0.980523	0.0194769
	0	0	0.999659	0.000340919
	0	0	0.741285	0.258715
	0	0	0.996421	0.00357894
	0	0	0.993674	0.00632625
	0	0	0.793679	0.206321
	0	0	0.999232	0.000767775
	0	0	0.996725	0.00327548
	0	0	0.999693	0.000306951
	0	0	0.692941	0.307059
	0	0	0.999941	5.86482e-05
	0	0	0.99988	0.000120302
	0	0	0.999987	1.33568e-05
	0	0	0.959123	0.0408772
	0	0	0.978778	0.0212223
	0	0	0.999086	0.000913842
	0	0	0.999818	0.000182527
	0	0	0.981655	0.0183448
	0	0	0.995832	0.00416797
	0	0	0.999879	0.000121402
	0	0	0.998957	0.00104302
	0	0	0.998257	0.0017432
	0	0	0.937404	0.0625963
	0	0	0.987694	0.012306
	0	0	0.999838	0.000162252
	0	0	0.983656	0.0163441
	0	0	0.904931	0.095069
	0	0	0.999559	0.000441339
	0	0	0.984742	0.0152582
	0	0	0.999353	0.000647052
	0	0	0.647212	0.352788
	0	0	0.999947	5.28312e-05
	0	0	0.99346	0.0065404
	0	0	0.980751	0.0192489
	0	0	0.999953	4.71093e-05
	0	0	0.99962	0.000379569
	0	0	0.999949	5.05479e-05
	0	0	0.962609	0.0373913
	0	0	0.972216	0.027784
	0	0	0.999841	0.000159252
	0	0	0.999987	1.31326e-05
	0	0	0.984516	0.0154838
	0	0	0.999746	0.000253927
	0	0	0.993688	0.00631154
	0	0	0.999072	0.000928507
	0	0	0.882885	0.117115
	0	0	0.994232	0.00576797
	0	0	0.985509	0.0144913
	0	0	0.999154	0.000845715
	0	0	0.999677	0.000323137
	0	0	0.81572	0.184279
	0	0	0.87442	0.12558
	0	0	0.923798	0.0762019
	0	0	0.999934	6.634e-05
	0	0	0.998854	0.00114597
	0	0	0.997578	0.00242184
	0	1	0.220575	0.779425
	0	1	0.355494	0.644506
	0	1	4.81518e-17	1
	0	1	0.238749	0.761251
	0	1	0.467602	0.532398
	0	1	0.460843	0.539157
	0	1	1.40638e-08	1
	0	1	0.00915946	0.990841
	0	1	0.317501	0.682499
	0	1	0.0255052	0.974495
	0	1	0.181234	0.818766
	0	1	0.361207	0.638793
	0	1	0.000227374	0.999773
	0	1	0.343771	0.656229
	0	1	4.25911e-06	0.999996
	0	1	8.61126e-08	1
	0	1	0.273871	0.726129
	0	1	0.148856	0.851144
	0	1	0.286575	0.713425
	0	1	0.000199806	0.9998
	0	1	0.368514	0.631486
	0	1	0.442258	0.557742
	0	1	0.498044	0.501956
	0	1	0.49687	0.50313
	0	1	0.490471	0.509529
	0	1	0.498267	0.501733
	0	1	0.0924026	0.907597
	0	1	0.00363837	0.996362
	0	1	0.472851	0.527149
	0	1	0.000354379	0.999646
	0	1	1.00945e-07	1
	0	1	0.302468	0.697532
	0	1	0.183939	0.816061
	1	0	0.87245	0.12755
	1	0	0.822406	0.177594
	1	0	0.941576	0.0584236
	1	0	0.512102	0.487898
	1	0	0.710605	0.289395
	1	1	1.00945e-07	1
	1	1	4.25956e-06	1
	1	1	0.0019879	0.998012
	1	1	0.000126934	0.999873
	1	1	0.00393356	0.996066
	1	1	0.000111027	0.999889
	1	1	0.00248346	0.997517
	1	1	7.72349e-05	0.999923
	1	1	0.00835222	0.991648
	1	1	0.00192293	0.998077
	1	1	0.000748542	0.999251
	1	1	0.000478568	0.999521
	1	1	4.86394e-05	0.999951
	1	1	0.0162474	0.983753
	1	1	0.0241272	0.975873
	1	1	7.72343e-05	1
	1	1	0.0351981	0.964802
	1	1	0.00103274	0.998967
	1	1	0.0115461	0.988454
	1	1	0.00270411	0.997296
	1	1	0.0462232	0.953777
	1	1	0.000133806	0.999866
	1	1	0.0645756	0.935424
	1	1	0.000157107	0.999843
	1	1	0.00495234	0.995048
	1	1	0.00302779	0.996972
	1	1	0.000716328	0.999284
	1	1	2.49653e-05	0.999975
	1	1	0.0316749	0.968325
	1	1	0.00174506	0.998255
	1	1	0.0199071	0.980093
	1	1	3.28657e-05	0.999967
	1	1	0.00325783	0.996742
	1	1	0.000274435	0.999726
	1	1	0.107518	0.892482
	1	1	0.0127186	0.987282
	1	1	0.000194728	0.999805
	1	1	0.0249431	0.975057
	1	1	0.000401213	0.999599
	1	1	6.36646e-06	0.999994
	1	1	0.000856058	0.999144
	1	1	0.00588459	0.994115
	1	1	4.13015e-06	0.999996
	1	1	0.00980083	0.990199
	1	1	3.75198e-05	0.999962
	1	1	0.00140504	0.998595
	1	1	0.111133	0.888867
	1	1	0.000698128	0.999302
	1	1	0.00129588	0.998704
	1	1	0.227606	0.772394
	1	1	0.000978927	0.999021
	1	1	3.4846e-05	1
	1	1	0.00669111	0.993309
	1	1	0.0018077	0.998192
	1	1	3.763e-05	1
	1	1	7.86382e-05	0.999921
	1	1	7.86311e-05	1
	1	1	0.000184199	0.999816
	1	1	0.00367399	0.996326
	1	1	0.147349	0.852651
	1	1	0.000536179	0.999464
	1	1	0.000323997	0.999676
	1	1	0.000513729	0.999486
	1	1	0.00112259	0.998877
	1	1	0.0466646	0.953335
	1	1	0.000394654	0.999605
	1	1	0.00192277	0.998077
	1	1	0	1
	1	1	0.0197804	0.98022
	1	1	0.0138513	0.986149
	1	1	0.0048004	0.9952
	1	1	0.0010037	0.998996
	1	1	0.0346876	0.965312
	1	1	0.019922	0.980078
	1	1	0.000978133	0.999022
	1	1	0.00125239	0.998748
	1	1	0.00311585	0.996884
	1	1	0.00727476	0.992725
	1	1	0	1
	1	1	0.00831959	0.99168
	1	1	0.00597287	0.994027
	1	1	0.0116781	0.988322
	1	1	0.00161351	0.998386
	1	1	0.0152426	0.984757
	1	1	0.000133966	0.999866
	1	1	0.00190166	0.998098
	1	1	0.00920318	0.990797
	1	1	0.000167306	0.999833
	1	1	0.0158309	0.984169
	1	1	0.00334935	0.996651
	1	1	0.000349884	0.99965
	1	1	0.000760566	0.999239
	1	1	0.0125132	0.987487
	1	1	0.0181873	0.981813
	1	1	0.000536026	0.999464
	1	1	0.000784826	0.999215
	1	1	5.61841e-05	0.999944
	1	1	0.00869039	0.99131
	1	1	6.63968e-05	0.999934
	1	1	0.00184261	0.998157
	1	1	0.0329517	0.967048
	1	1	0.00133697	0.998663
	1	1	0.000648443	0.999352
	1	1	0.00178619	0.998214
	1	1	5.00688e-05	0.99995
	1	1	0.000301936	0.999698
	1	1	0.184769	0.815231
	1	1	0.141693	0.858307
	1	1	0.0122373	0.987763
	1	1	0.237009	0.762991
	1	1	0.0108449	0.989155
	1	1	0.0010547	0.998945
	1	1	0.000417248	0.999583
	1	1	0	1
	1	1	0.000262131	0.999738
	1	1	1.47788e-05	0.999985
	1	1	0.360785	0.639215
	1	1	0	1
	1	1	0.00477162	0.995228
	1	1	0.00347208	0.996528
	1	1	0.00278989	0.99721
	1	1	0.000436196	0.999564
	1	1	1.05055e-05	0.999989
	1	1	0.000615508	0.999385
	1	1	0.00195876	0.998041
	1	1	0.000330792	0.999669
	1	1	0.0189473	0.981053
	1	1	0.000402242	0.999598
	1	1	0.0101138	0.989886
	1	1	0.000938595	0.999061
	1	1	0.270465	0.729535
	1	1	0.000473484	0.999526
	1	1	0.211759	0.788241
	1	1	0.00079174	0.999208
	1	1	0.00299329	0.997007
	1	1	0.0302462	0.969754
	1	1	0.0522014	0.947799
	1	1	0.00104051	0.998959
	1	1	0.0033149	0.996685
	1	1	0.0133743	0.986626
	1	1	0.0092397	0.99076
	1	1	0.00944204	0.990558
	1	1	0.000833318	0.999167
	1	1	0.00119857	0.998801
	1	1	0.0856674	0.914333
	1	1	0.208463	0.791537
	1	1	0.0432645	0.956735
	1	1	0.000853351	0.999147
	1	1	0	1
	1	1	1.47263e-05	0.999985
	1	1	0.00328101	0.996719
	1	1	0.000278511	0.999721
	1	1	9.9961e-05	0.9999
	1	1	0.0825893	0.917411
	1	1	0.000647133	0.999353
	1	1	0	1
	1	1	0.00549734	0.994503
	1	1	0	1
	1	1	0.00151817	0.998482
	1	1	0.00641101	0.993589
	1	1	0.000287349	0.999713
	1	1	0.003945	0.996055
	1	1	0.00605436	0.993946
	1	1	0.0071206	0.992879
	1	1	6.16485e-06	0.999994
	1	1	2.06557e-05	0.999979
	1	1	0	1
	1	1	0.000262131	0.999738
	1	1	1.47788e-05	0.999985
	1	1	0.360785	0.639215
	1	1	0	1
	1	1	0.00477162	0.995228
	1	1	0.00347208	0.996528
	1	1	0.00278989	0.99721
	1	1	0.000436196	0.999564
	1	1	1.05055e-05	0.999989

## Sheet: Figure 2b
	real	predict	NPM	PM	Ungradable
	0	0	0.973576	0.00504323	0.0213811
	0	0	0.994425	0.00127896	0.00429586
	0	0	0.988742	0.000963218	0.0102945
	0	0	0.973389	0.00883507	0.0177755
	0	0	0.903151	0.0251981	0.0716509
	0	0	0.934391	0.016903	0.0487058
	0	0	0.92637	0.0159067	0.057723
	0	0	0.592044	0.163331	0.244625
	0	0	0.973266	0.00714928	0.0195846
	0	0	0.975039	0.00547104	0.0194897
	0	0	0.931345	0.018506	0.0501494
	0	0	0.928703	0.0226867	0.04861
	0	0	0.999175	7.50027e-05	0.000749389
	0	0	0.950974	0.00986481	0.039161
	0	0	0.9876	0.00215498	0.0102449
	0	0	0.800246	0.0936119	0.106142
	0	0	0.964079	0.0106335	0.0252876
	0	0	0.811562	0.0377314	0.150706
	0	0	0.993231	0.000858197	0.00591087
	0	0	0.962076	0.0060228	0.0319016
	0	0	0.752698	0.106683	0.140619
	0	0	0.983153	0.00262044	0.0142267
	0	0	0.612846	0.095865	0.291289
	0	0	0.881213	0.033047	0.0857399
	0	0	0.821593	0.0775987	0.100809
	0	0	0.976074	0.00478763	0.0191385
	0	0	0.959218	0.00820793	0.0325742
	0	0	0.969484	0.00635082	0.0241655
	0	0	0.996568	0.000334338	0.003098
	0	0	0.906347	0.0265448	0.0671082
	0	0	0.921131	0.0181774	0.0606919
	0	0	0.851335	0.0451887	0.103476
	0	0	0.988774	0.00122069	0.0100053
	0	0	0.996687	0.000314551	0.00299809
	0	0	0.994318	0.000672336	0.00501
	0	0	0.990116	0.0022957	0.00758799
	0	0	0.931889	0.0163327	0.0517784
	0	0	0.948499	0.0113542	0.0401462
	0	0	0.993668	0.000898452	0.00543394
	0	0	0.90456	0.0281044	0.0673352
	0	0	0.993816	0.00054449	0.00563952
	0	0	0.947381	0.00882197	0.0437967
	0	0	0.999014	7.5304e-05	0.000911099
	0	0	0.96295	0.0109013	0.0261485
	0	0	0.879343	0.0182066	0.102451
	0	0	0.97222	0.00571235	0.022068
	0	0	0.85876	0.0500278	0.0912122
	0	0	0.939588	0.0202451	0.0401666
	0	0	0.980726	0.00467581	0.0145986
	0	0	0.995818	0.000558514	0.00362399
	0	0	0.875534	0.0571827	0.0672831
	0	0	0.831648	0.0842221	0.0841304
	0	0	0.973866	0.00827332	0.017861
	0	0	0.997567	7.10425e-05	0.00236174
	0	0	0.979241	0.00480345	0.0159558
	0	0	0.973756	0.00263709	0.0236068
	0	0	0.889241	0.039232	0.0715273
	0	0	0.990367	0.00139217	0.0082409
	0	0	0.958089	0.00771504	0.0341959
	0	0	0.596687	0.125213	0.2781
	0	0	0.976868	0.00874536	0.0143868
	0	0	0.945708	0.0212867	0.0330056
	0	0	0.997215	0.000594001	0.00219155
	0	0	0.991641	0.00152087	0.00683854
	0	0	0.936783	0.017873	0.0453439
	0	0	0.894947	0.0275499	0.0775034
	0	0	0.908159	0.0220696	0.0697714
	0	0	0.945933	0.00772545	0.046342
	0	0	0.599921	0.103537	0.296542
	0	0	0.968493	0.00966591	0.021841
	0	0	0.93489	0.0224067	0.0427034
	0	0	0.993507	0.00153955	0.00495371
	0	0	0.990915	0.00130812	0.00777632
	0	0	0.987832	0.00200368	0.010164
	0	0	0.990167	0.000867129	0.00896621
	0	0	0.581129	0.0929323	0.325938
	0	0	0.608523	0.104697	0.28678
	0	0	0.966127	0.00784455	0.0260285
	0	0	0.970109	0.00663052	0.0232603
	0	0	0.988628	0.00217027	0.00920179
	0	0	0.944805	0.0123097	0.0428852
	0	0	0.990318	0.00147153	0.00821018
	0	0	0.923813	0.0237334	0.0524537
	0	0	0.955056	0.0112963	0.0336473
	0	0	0.891664	0.0464205	0.061915
	0	0	0.988329	0.0024696	0.00920182
	0	0	0.912875	0.0218736	0.0652515
	0	0	0.816599	0.0544275	0.128974
	0	0	0.972046	0.00565055	0.022304
	0	0	0.985197	0.00668457	0.00811867
	0	0	0.990466	0.00276751	0.00676617
	0	0	0.965308	0.00863462	0.0260575
	0	0	0.994169	0.00120081	0.00463
	0	0	0.790106	0.0788365	0.131058
	0	0	0.965364	0.014696	0.0199402
	0	0	0.823943	0.0726436	0.103414
	0	0	0.988223	0.00105907	0.0107181
	0	0	0.989691	0.00123985	0.00906898
	0	0	0.95392	0.0133596	0.0327205
	0	0	0.863883	0.0475471	0.08857
	0	0	0.993854	0.000440411	0.00570521
	0	0	0.958666	0.0106077	0.0307266
	0	0	0.951461	0.0236977	0.0248412
	0	0	0.99629	0.000393857	0.00331592
	0	0	0.920939	0.0273326	0.0517285
	0	0	0.98899	0.00158993	0.00942035
	0	0	0.962951	0.0155475	0.0215019
	0	0	0.987537	0.00369436	0.00876911
	0	0	0.961727	0.00948838	0.0287844
	0	0	0.636237	0.123586	0.240176
	0	0	0.997397	0.000114416	0.0024886
	0	0	0.944036	0.014391	0.0415731
	0	0	0.975688	0.00598459	0.0183269
	0	0	0.950732	0.0125962	0.0366717
	0	0	0.911207	0.0215751	0.0672176
	0	0	0.922614	0.0251382	0.0522477
	0	0	0.930518	0.0107471	0.058735
	0	0	0.977335	0.0062013	0.0164639
	0	0	0.997887	0.000244849	0.00186777
	0	0	0.92794	0.0161378	0.0559218
	0	0	0.988002	0.00306261	0.00893573
	0	0	0.988115	0.0036859	0.00819966
	0	0	0.938395	0.0168575	0.0447476
	0	0	0.982843	0.00331936	0.0138375
	0	0	0.781509	0.0671226	0.151369
	0	0	0.978577	0.00358235	0.0178402
	0	0	0.971145	0.00603268	0.022822
	0	0	0.944208	0.0226557	0.0331363
	0	0	0.971276	0.00649253	0.0222313
	0	0	0.813939	0.0980004	0.0880606
	0	0	0.965678	0.00777787	0.0265443
	0	0	0.988375	0.00327111	0.00835386
	0	0	0.967568	0.00478052	0.0276518
	0	0	0.952871	0.0147365	0.032393
	0	0	0.995556	0.000542394	0.00390197
	0	0	0.804552	0.0939618	0.101487
	0	0	0.461146	0.240682	0.298172
	0	0	0.965441	0.0116076	0.0229516
	0	0	0.568768	0.148904	0.282328
	0	0	0.811081	0.0950422	0.0938766
	0	0	0.990867	0.000816986	0.00831635
	0	0	0.950368	0.0175533	0.0320789
	0	0	0.798479	0.0935977	0.107923
	0	0	0.623907	0.105673	0.270421
	0	0	0.994986	0.000367203	0.00464656
	0	0	0.683525	0.100482	0.215993
	0	0	0.862189	0.0489919	0.0888196
	0	0	0.843033	0.0240621	0.132905
	0	0	0.996343	0.000255284	0.00340229
	0	0	0.994976	0.00107444	0.00394948
	0	0	0.842402	0.0442211	0.113377
	0	0	0.977856	0.00480207	0.0173415
	0	0	0.961018	0.00863406	0.0303479
	0	0	0.962527	0.0077376	0.0297351
	0	0	0.64265	0.152744	0.204606
	0	0	0.557955	0.114495	0.32755
	0	0	0.974425	0.0081311	0.0174438
	0	0	0.988458	0.00217332	0.00936864
	0	0	0.910957	0.0363957	0.0526471
	0	0	0.986478	0.00243224	0.0110902
	0	0	0.962184	0.0109556	0.0268598
	0	0	0.561837	0.115038	0.323125
	0	0	0.984066	0.00462485	0.011309
	0	0	0.972433	0.0112995	0.0162678
	0	0	0.886289	0.0597929	0.0539177
	0	0	0.952593	0.00701896	0.0403875
	0	0	0.946277	0.0143797	0.0393431
	0	0	0.965655	0.00876105	0.0255836
	0	0	0.911082	0.0358211	0.0530968
	0	0	0.911772	0.0243472	0.0638805
	0	0	0.977485	0.00492241	0.0175928
	0	0	0.990007	0.00240231	0.00759094
	0	0	0.947579	0.0130773	0.0393433
	0	0	0.619466	0.149624	0.23091
	0	0	0.962943	0.00899033	0.0280671
	0	0	0.624999	0.136927	0.238075
	0	0	0.715178	0.0829287	0.201894
	0	0	0.850377	0.0338536	0.11577
	0	0	0.679091	0.0789843	0.241924
	0	0	0.976081	0.00600409	0.0179146
	0	0	0.988647	0.00310614	0.00824666
	0	0	0.807602	0.0560662	0.136332
	0	0	0.951157	0.0208143	0.0280291
	0	0	0.976973	0.00544612	0.0175807
	0	0	0.967089	0.00681837	0.0260926
	0	0	0.968148	0.00513958	0.0267128
	0	0	0.993719	0.00076872	0.00551227
	0	0	0.93103	0.0117289	0.0572408
	0	0	0.985333	0.00321225	0.0114552
	0	0	0.984744	0.00402469	0.0112314
	0	0	0.679243	0.143661	0.177096
	0	0	0.918199	0.0289976	0.052803
	0	0	0.967311	0.00840237	0.0242864
	0	0	0.95955	0.00807303	0.0323775
	0	0	0.882296	0.0437641	0.0739398
	0	0	0.901539	0.0435693	0.0548922
	0	0	0.960157	0.0123183	0.0275244
	0	0	0.832107	0.0539923	0.113901
	0	0	0.540565	0.189899	0.269537
	0	0	0.986931	0.0044964	0.00857241
	0	0	0.915879	0.0197551	0.0643663
	0	0	0.536583	0.131899	0.331518
	0	0	0.996637	0.000250724	0.00311268
	0	0	0.996068	0.000621173	0.0033106
	0	0	0.997117	0.000287455	0.00259526
	0	0	0.874939	0.0505152	0.0745461
	0	0	0.997804	0.000242116	0.00195389
	0	0	0.960619	0.0158203	0.0235605
	0	0	0.435266	0.270625	0.294109
	0	0	0.518446	0.16885	0.312704
	0	0	0.969071	0.0103005	0.0206282
	0	0	0.966943	0.0118785	0.0211786
	0	0	0.765639	0.0950267	0.139335
	0	0	0.985402	0.00300712	0.0115914
	0	0	0.992452	0.000667275	0.00688032
	0	0	0.839201	0.0632332	0.0975654
	0	0	0.978881	0.0063225	0.0147961
	0	0	0.953054	0.0126099	0.0343359
	0	0	0.941823	0.0130899	0.0450873
	0	0	0.995475	0.000941701	0.00358319
	0	0	0.504281	0.146144	0.349575
	0	0	0.97238	0.00659805	0.0210214
	0	0	0.92459	0.0230856	0.0523246
	0	0	0.998535	6.57477e-05	0.00139902
	0	0	0.432507	0.197716	0.369777
	0	0	0.997037	0.000355047	0.00260776
	0	0	0.904107	0.0246411	0.0712523
	0	0	0.95426	0.00554474	0.0401954
	0	0	0.995756	0.000271987	0.00397213
	0	0	0.922158	0.0109689	0.0668729
	0	0	0.909866	0.0255466	0.0645873
	0	0	0.997099	0.000351403	0.00254939
	0	0	0.954552	0.0098287	0.0356189
	0	0	0.983543	0.00410734	0.0123496
	0	0	0.978841	0.00435857	0.0168003
	0	0	0.990847	0.00137003	0.00778247
	0	0	0.933935	0.010635	0.0554305
	0	0	0.495336	0.15142	0.353243
	0	0	0.984135	0.00189432	0.0139705
	0	0	0.985743	0.00388026	0.0103763
	0	0	0.855788	0.0462069	0.0980056
	0	0	0.892505	0.0453944	0.0621004
	0	0	0.952943	0.0179638	0.0290935
	0	0	0.678107	0.100086	0.221807
	0	0	0.418229	0.174936	0.406834
	0	0	0.989473	0.00110466	0.00942236
	0	0	0.988801	0.00348163	0.0077173
	0	0	0.994916	0.00114705	0.00393717
	0	0	0.95896	0.0105357	0.0305044
	0	0	0.999459	1.83597e-05	0.00052314
	0	0	0.930701	0.0256811	0.0436179
	0	0	0.978286	0.00510312	0.0166112
	0	0	0.992678	0.000900801	0.00642085
	0	0	0.774238	0.0696625	0.1561
	0	0	0.91435	0.0277897	0.0578602
	0	0	0.791644	0.0681975	0.140159
	0	0	0.928849	0.0221896	0.0489613
	0	0	0.549797	0.132919	0.317284
	0	0	0.416802	0.196452	0.386746
	0	0	0.5651	0.146488	0.288411
	0	0	0.998066	8.42136e-05	0.00184968
	0	0	0.981066	0.00313371	0.0158001
	0	0	0.934666	0.0176389	0.0476947
	0	0	0.961254	0.00803984	0.0307065
	0	0	0.986732	0.00343875	0.00982888
	0	0	0.958823	0.0156926	0.0254845
	0	0	0.559065	0.150296	0.290638
	0	0	0.978594	0.00186715	0.0195391
	0	0	0.543851	0.123428	0.332721
	0	0	0.997331	0.000161243	0.00250813
	0	0	0.722307	0.169259	0.108434
	0	0	0.997556	0.000790273	0.00165368
	0	0	0.996176	0.000427413	0.00339625
	0	0	0.857426	0.0382889	0.104286
	0	0	0.98899	0.00207759	0.00893259
	0	0	0.89339	0.0369635	0.0696461
	0	0	0.877214	0.053885	0.0689009
	0	0	0.971368	0.00657763	0.0220544
	0	0	0.942182	0.0123959	0.0454218
	0	0	0.996745	0.000324899	0.00293042
	0	0	0.758754	0.0703457	0.1709
	0	0	0.824087	0.0442905	0.131622
	0	0	0.818771	0.0633138	0.117915
	0	0	0.823381	0.0610061	0.115613
	0	0	0.980384	0.00663825	0.0129781
	0	0	0.846023	0.0458543	0.108122
	0	0	0.996507	0.000356379	0.00313657
	0	0	0.98884	0.0020507	0.00910919
	0	0	0.987451	0.0028543	0.00969471
	0	0	0.991187	0.00196791	0.00684493
	0	0	0.99703	0.000191018	0.00277888
	0	0	0.844005	0.0575975	0.0983978
	0	0	0.979547	0.00449789	0.0159554
	0	0	0.924615	0.0220336	0.0533514
	0	0	0.993908	0.000899437	0.00519208
	0	0	0.992772	0.000906348	0.00632201
	0	0	0.990679	0.00253152	0.00678965
	0	0	0.98349	0.00641224	0.0100973
	0	0	0.983962	0.000986914	0.0150509
	0	0	0.772645	0.100441	0.126914
	0	0	0.954131	0.00924298	0.0366256
	0	0	0.949339	0.0189246	0.0317361
	0	0	0.9669	0.0068541	0.0262459
	0	0	0.711225	0.0846022	0.204173
	0	0	0.920227	0.0175181	0.0622545
	0	0	0.966507	0.0118444	0.0216481
	0	0	0.922936	0.0256311	0.0514327
	0	0	0.965581	0.0102711	0.0241473
	0	0	0.966595	0.00534513	0.0280594
	0	0	0.940634	0.0186506	0.040715
	0	0	0.848681	0.0343619	0.116957
	0	0	0.933339	0.0275151	0.0391453
	0	0	0.766318	0.0836863	0.149995
	0	0	0.94419	0.0148648	0.0409452
	0	0	0.769972	0.0943402	0.135687
	0	0	0.868494	0.0423352	0.0891706
	0	0	0.993068	0.000797699	0.00613477
	0	0	0.857385	0.0411671	0.101448
	0	0	0.988849	0.00187904	0.00927244
	0	0	0.990748	0.0014231	0.00782909
	0	0	0.968426	0.00706056	0.0245139
	0	0	0.944153	0.0119037	0.0439435
	0	0	0.98956	0.000800172	0.00963957
	0	0	0.687541	0.123886	0.188573
	0	0	0.972359	0.00318158	0.0244597
	0	0	0.975073	0.00820963	0.016717
	0	0	0.998289	0.000151726	0.00155923
	0	0	0.989376	0.00165722	0.00896716
	0	0	0.992168	0.00173395	0.00609773
	0	0	0.995816	0.00048486	0.00369883
	0	0	0.986243	0.00371727	0.0100397
	0	0	0.974329	0.0113397	0.0143312
	0	0	0.983503	0.00343349	0.013064
	0	0	0.990947	0.00208193	0.00697082
	0	0	0.731445	0.118783	0.149772
	0	0	0.991187	0.00160297	0.00721022
	0	0	0.882066	0.03045	0.0874842
	0	0	0.978636	0.00225384	0.0191101
	0	0	0.931293	0.0153569	0.05335
	0	0	0.979728	0.00448597	0.0157858
	0	0	0.804348	0.114525	0.0811263
	0	0	0.839335	0.0636857	0.0969789
	0	0	0.949917	0.0120908	0.0379921
	0	0	0.987641	0.00252624	0.00983322
	0	0	0.972548	0.00399626	0.0234555
	0	0	0.510831	0.15336	0.335809
	0	0	0.987108	0.00285535	0.0100365
	0	0	0.972798	0.00651446	0.0206872
	0	0	0.952505	0.0159666	0.0315286
	0	0	0.984025	0.00565655	0.0103188
	0	0	0.988708	0.00221801	0.00907388
	0	0	0.974027	0.00501964	0.0209537
	0	0	0.994315	0.000776815	0.00490769
	0	0	0.994372	0.0006763	0.00495129
	0	0	0.963594	0.00771149	0.0286948
	0	0	0.996619	0.000428932	0.00295157
	0	0	0.789636	0.0624985	0.147865
	0	0	0.981545	0.00628265	0.0121719
	0	0	0.457373	0.161601	0.381026
	0	0	0.997398	0.000265857	0.00233615
	0	0	0.981793	0.00303521	0.0151717
	0	0	0.99074	0.00112723	0.00813298
	0	0	0.99868	8.84702e-05	0.00123115
	0	0	0.99117	0.0016734	0.00715684
	0	0	0.964859	0.00808062	0.0270605
	0	0	0.998568	0.000140336	0.00129131
	0	0	0.958514	0.0101971	0.0312886
	0	0	0.859697	0.0447698	0.0955337
	0	0	0.996291	0.000662467	0.00304659
	0	0	0.818359	0.0303812	0.151259
	0	0	0.943799	0.0113892	0.0448121
	0	0	0.966876	0.0119407	0.0211832
	0	0	0.995849	0.000841787	0.00330966
	0	0	0.991886	0.00195618	0.00615803
	0	0	0.963622	0.00969672	0.0266817
	0	0	0.969953	0.00672531	0.023322
	0	0	0.979532	0.0058356	0.0146329
	0	0	0.889462	0.0348036	0.0757347
	0	0	0.990012	0.0037675	0.00622104
	0	0	0.999535	2.30903e-05	0.000442205
	0	0	0.972926	0.00344364	0.0236303
	0	0	0.842761	0.0886346	0.0686042
	0	0	0.971267	0.00535413	0.0233785
	0	0	0.99451	0.000565308	0.00492527
	0	0	0.952747	0.0102559	0.036997
	0	0	0.994492	0.000425215	0.00508268
	0	0	0.948083	0.00806323	0.043854
	0	0	0.978515	0.00438287	0.0171021
	0	0	0.976751	0.00442269	0.0188266
	0	0	0.940218	0.0151013	0.0446811
	0	0	0.741882	0.0641735	0.193944
	0	0	0.980359	0.00494849	0.0146927
	0	0	0.985532	0.00354654	0.0109218
	0	0	0.778449	0.0555304	0.166021
	0	0	0.837419	0.0791012	0.0834802
	0	0	0.994336	0.000968058	0.00469647
	0	0	0.992971	0.00080441	0.00622457
	0	0	0.949019	0.00987621	0.0411051
	0	0	0.853207	0.0607037	0.0860894
	0	0	0.998215	0.000106226	0.00167833
	0	0	0.993658	0.000767709	0.00557445
	0	0	0.996767	0.000216615	0.00301653
	0	0	0.80084	0.10758	0.0915799
	0	0	0.914221	0.0151062	0.0706732
	0	0	0.993118	0.000831447	0.00605041
	0	0	0.975772	0.00333389	0.0208942
	0	0	0.996127	0.000496326	0.00337702
	0	0	0.995362	0.000379275	0.00425892
	0	0	0.921506	0.0332907	0.0452029
	0	0	0.98568	0.00262744	0.0116923
	0	0	0.995824	0.00101462	0.00316088
	0	0	0.989861	0.00192972	0.00820945
	0	0	0.901564	0.0320331	0.066403
	0	0	0.990477	0.0019693	0.0075535
	0	0	0.416642	0.187901	0.395457
	0	0	0.917992	0.0308124	0.051195
	0	0	0.906223	0.0305436	0.0632337
	0	0	0.998811	8.96882e-05	0.00109904
	0	0	0.815712	0.0440443	0.140244
	0	0	0.998435	5.98529e-05	0.00150548
	0	0	0.996396	0.000386768	0.00321728
	0	0	0.886028	0.0276032	0.0863688
	0	0	0.934891	0.0267445	0.0383642
	0	0	0.986254	0.00337491	0.010371
	0	0	0.977483	0.00327875	0.0192387
	0	0	0.510574	0.156717	0.332709
	0	0	0.668767	0.0804267	0.250806
	0	0	0.931366	0.0100572	0.0585771
	0	0	0.923891	0.0312848	0.0448237
	0	0	0.96683	0.00825897	0.0249115
	0	0	0.991278	0.000698468	0.00802355
	0	0	0.994685	0.000675497	0.00463901
	0	0	0.914928	0.033654	0.0514183
	0	0	0.971915	0.00518814	0.0228965
	0	0	0.855863	0.0410611	0.103076
	0	0	0.991141	0.0016236	0.00723572
	0	0	0.985575	0.00172004	0.0127054
	0	0	0.997752	0.000158943	0.00208934
	0	0	0.863187	0.0387103	0.0981027
	0	0	0.958285	0.0117779	0.0299373
	0	0	0.987698	0.00197749	0.0103242
	0	0	0.989549	0.00144277	0.00900814
	0	0	0.943459	0.0108059	0.0457349
	0	0	0.997602	0.000253471	0.00214407
	0	0	0.98913	0.00213581	0.00873426
	0	0	0.982804	0.00372195	0.0134744
	0	0	0.994924	0.000728029	0.00434847
	0	0	0.992263	0.00098557	0.00675198
	0	0	0.999613	1.77026e-05	0.000369817
	0	0	0.419884	0.164498	0.415618
	0	0	0.908004	0.0298795	0.0621168
	0	0	0.524093	0.184272	0.291635
	0	0	0.73851	0.0810458	0.180445
	0	0	0.849939	0.0530849	0.096976
	0	0	0.987855	0.00104694	0.0110984
	0	0	0.995683	0.00086524	0.00345139
	0	0	0.940559	0.0324571	0.026984
	0	0	0.803278	0.0612533	0.135469
	0	0	0.996016	0.000629086	0.00335476
	0	0	0.969779	0.00888307	0.0213381
	0	0	0.978155	0.00534416	0.0165013
	0	0	0.946991	0.0117988	0.0412105
	0	0	0.986993	0.00231445	0.0106921
	0	0	0.981958	0.005235	0.0128071
	0	0	0.716698	0.061736	0.221566
	0	0	0.946285	0.0138606	0.0398549
	0	0	0.973973	0.00740034	0.0186269
	0	0	0.991616	0.0011264	0.00725746
	0	0	0.927102	0.0157629	0.0571353
	0	0	0.993249	0.000591517	0.00615978
	0	0	0.970234	0.00846126	0.021305
	0	0	0.996687	0.000375202	0.00293738
	0	0	0.866628	0.0780655	0.0553066
	0	0	0.991438	0.000973369	0.00758847
	0	0	0.93176	0.0218337	0.0464067
	0	0	0.991338	0.000566488	0.00809513
	0	0	0.992514	0.00131305	0.00617279
	0	0	0.985809	0.0036979	0.0104933
	0	0	0.978288	0.00460172	0.01711
	0	0	0.908048	0.0185518	0.0734005
	0	0	0.866769	0.042956	0.090275
	0	0	0.973801	0.00594962	0.0202492
	0	0	0.982739	0.00508986	0.0121712
	0	0	0.969513	0.00582352	0.0246637
	0	0	0.976244	0.00494493	0.0188112
	0	0	0.988216	0.00129094	0.0104927
	0	0	0.997915	6.80629e-05	0.00201676
	0	0	0.991399	0.00155911	0.00704135
	0	0	0.718791	0.128494	0.152715
	0	0	0.993881	0.00125661	0.004862
	0	0	0.83535	0.0756933	0.0889565
	0	0	0.997834	0.000215443	0.00195018
	0	0	0.614034	0.140038	0.245929
	0	0	0.497873	0.164959	0.337167
	0	0	0.90409	0.0330501	0.0628596
	0	0	0.613995	0.100252	0.285753
	0	0	0.939607	0.0311901	0.0292032
	0	0	0.940001	0.0187005	0.0412986
	0	0	0.88892	0.0538445	0.0572352
	0	0	0.964268	0.00656653	0.0291656
	0	0	0.999214	2.93935e-05	0.000756377
	0	0	0.793312	0.0716764	0.135011
	0	0	0.995971	0.000438377	0.00359107
	0	0	0.443495	0.153284	0.40322
	0	0	0.712096	0.172729	0.115175
	0	0	0.964424	0.00693949	0.0286366
	0	0	0.997518	0.00011257	0.00236953
	0	0	0.953892	0.0096469	0.0364614
	0	0	0.985887	0.000945647	0.013167
	0	0	0.835867	0.0510232	0.11311
	0	0	0.489918	0.179163	0.330919
	0	0	0.848723	0.0548467	0.0964298
	0	0	0.929034	0.0275495	0.0434162
	0	0	0.994547	0.000265421	0.00518718
	0	0	0.986654	0.00110566	0.0122406
	0	0	0.990882	0.00250098	0.00661709
	0	0	0.987579	0.00282305	0.00959804
	0	0	0.875451	0.0365722	0.0879774
	0	0	0.9896	0.00250475	0.0078949
	0	0	0.93377	0.0249711	0.0412592
	0	0	0.957012	0.0113394	0.0316485
	0	0	0.843475	0.0471399	0.109385
	0	0	0.986645	0.00349707	0.00985765
	0	0	0.914282	0.0251243	0.0605933
	0	0	0.969832	0.00562725	0.0245412
	0	0	0.993214	0.00103021	0.00575596
	0	0	0.991962	0.00114298	0.00689493
	0	0	0.978618	0.00641198	0.01497
	0	0	0.979517	0.00360556	0.0168777
	0	0	0.628813	0.0828581	0.288329
	0	0	0.987412	0.00181888	0.0107693
	0	0	0.977004	0.0045781	0.0184174
	0	0	0.975437	0.00649756	0.0180653
	0	0	0.986201	0.00489457	0.00890438
	0	0	0.96862	0.00683062	0.0245492
	0	0	0.971363	0.00947966	0.019157
	0	0	0.940623	0.0209065	0.0384706
	0	0	0.989673	0.00217412	0.00815267
	0	0	0.99528	0.000793428	0.00392661
	0	0	0.420207	0.178635	0.401157
	0	0	0.420511	0.203916	0.375573
	0	0	0.955864	0.00687445	0.0372613
	0	0	0.655412	0.108289	0.236299
	0	0	0.96809	0.00533729	0.0265726
	0	0	0.946648	0.0204609	0.0328911
	0	0	0.985174	0.00132206	0.013504
	0	0	0.740288	0.0718849	0.187828
	0	0	0.969654	0.00461497	0.0257311
	0	0	0.748737	0.0632679	0.187995
	0	0	0.963174	0.00789554	0.0289301
	0	0	0.999418	2.08187e-05	0.000561432
	0	0	0.527115	0.147293	0.325592
	0	0	0.998621	4.16908e-05	0.0013373
	0	0	0.99893	3.62798e-05	0.0010333
	0	0	0.98211	0.00391804	0.0139721
	0	0	0.626767	0.130415	0.242818
	0	0	0.975149	0.00256163	0.0222892
	0	0	0.950658	0.0230384	0.0263031
	0	0	0.993048	0.00161037	0.00534135
	0	0	0.984756	0.00485137	0.0103931
	0	0	0.602321	0.13619	0.261489
	0	0	0.947696	0.0142054	0.0380982
	0	0	0.996306	0.000479509	0.00321442
	0	0	0.964995	0.00484044	0.0301645
	0	0	0.623154	0.115545	0.261301
	0	0	0.931827	0.0277589	0.0404142
	0	0	0.978651	0.00482731	0.0165217
	0	0	0.958016	0.0100495	0.031934
	0	0	0.892964	0.0290138	0.0780219
	0	0	0.992328	0.00139037	0.00628164
	0	0	0.842678	0.0499161	0.107406
	0	0	0.949588	0.0114364	0.0389759
	0	0	0.971155	0.00350309	0.025342
	0	0	0.986179	0.00156503	0.0122557
	0	0	0.998395	0.000104055	0.00150059
	0	0	0.536559	0.153057	0.310385
	0	0	0.972694	0.00835707	0.018949
	0	0	0.887912	0.0571741	0.0549142
	0	0	0.9981	0.000228391	0.00167157
	0	0	0.846195	0.0303099	0.123495
	0	0	0.974767	0.00498842	0.0202446
	0	0	0.997698	0.000213474	0.00208895
	0	0	0.945644	0.0135872	0.0407685
	0	0	0.903994	0.0270576	0.0689488
	0	0	0.821905	0.0543192	0.123776
	0	0	0.840749	0.0436997	0.115551
	0	0	0.774644	0.101583	0.123773
	0	0	0.994344	0.00130994	0.00434608
	0	0	0.996759	0.000340041	0.00290102
	0	0	0.937146	0.0146307	0.0482232
	0	0	0.957426	0.0108614	0.0317122
	0	0	0.937898	0.0191713	0.0429308
	0	0	0.998082	0.000268359	0.00164958
	0	0	0.998219	0.000244967	0.00153622
	0	0	0.9854	0.00220655	0.0123934
	0	0	0.971568	0.0104718	0.0179604
	0	0	0.973123	0.00577643	0.0211001
	0	0	0.799986	0.0395286	0.160485
	0	0	0.996194	0.0005472	0.00325903
	0	0	0.811856	0.038089	0.150055
	0	0	0.9919	0.00093294	0.00716709
	0	0	0.970985	0.00968217	0.0193324
	0	0	0.981888	0.0032835	0.0148283
	0	0	0.943923	0.0138735	0.0422038
	0	0	0.996214	0.000312534	0.0034731
	0	0	0.972421	0.00672928	0.0208498
	0	0	0.997197	0.000446123	0.00235724
	0	0	0.985769	0.00275454	0.011476
	0	0	0.992874	0.00140497	0.00572075
	0	0	0.995844	0.000710487	0.00344578
	0	0	0.998303	0.000170638	0.00152586
	0	0	0.965679	0.00622449	0.0280963
	0	0	0.909614	0.0331629	0.0572235
	0	0	0.982761	0.00355764	0.0136811
	0	0	0.913337	0.0208219	0.0658407
	0	0	0.99234	0.000276688	0.00738331
	0	0	0.991396	0.0018634	0.00674091
	0	0	0.99696	0.000458425	0.00258167
	0	0	0.991871	0.000926114	0.00720274
	0	0	0.950246	0.0104977	0.0392565
	0	0	0.955151	0.00717282	0.0376767
	0	0	0.997147	0.000261137	0.00259134
	0	0	0.982208	0.00321353	0.0145787
	0	0	0.926951	0.0202087	0.05284
	0	0	0.998588	8.29222e-05	0.00132936
	0	0	0.667626	0.10362	0.228754
	0	0	0.989013	0.00187713	0.00910947
	0	0	0.994742	0.00103887	0.00421888
	0	0	0.972368	0.00796376	0.0196681
	0	0	0.998018	0.000220745	0.00176131
	0	0	0.73724	0.110872	0.151888
	0	0	0.996099	0.000561019	0.00334009
	0	0	0.998139	0.000154359	0.00170675
	0	0	0.995929	0.000373113	0.00369787
	0	0	0.948972	0.0144461	0.0365821
	0	0	0.995728	0.000599364	0.00367301
	0	0	0.927583	0.0133222	0.0590945
	0	0	0.868275	0.0221122	0.109612
	0	0	0.845308	0.060229	0.0944628
	0	0	0.926091	0.0246583	0.0492509
	0	0	0.99244	0.000657068	0.00690314
	0	0	0.93157	0.0137433	0.0546866
	0	0	0.994631	0.000781091	0.00458773
	0	0	0.998438	5.84647e-05	0.00150333
	0	0	0.98209	0.0061998	0.0117098
	0	0	0.996807	0.000311857	0.00288096
	0	0	0.968071	0.00875739	0.0231715
	0	0	0.864948	0.0643488	0.070703
	0	0	0.997549	0.000251222	0.00219935
	0	0	0.982807	0.00424295	0.0129505
	0	0	0.983829	0.00464989	0.0115207
	0	0	0.970102	0.00928253	0.0206152
	0	0	0.973541	0.0023762	0.0240827
	0	0	0.484335	0.341328	0.174338
	0	0	0.969916	0.00957698	0.0205069
	0	0	0.954179	0.0188328	0.0269888
	0	0	0.981793	0.00294518	0.0152613
	0	0	0.889131	0.0442804	0.066589
	0	0	0.982348	0.00301055	0.0146417
	0	0	0.9835	0.00207288	0.0144268
	0	0	0.926144	0.0195254	0.0543304
	0	0	0.510809	0.367353	0.121838
	0	0	0.967433	0.00676578	0.0258016
	0	0	0.721204	0.0578986	0.220897
	0	0	0.818706	0.0762754	0.105018
	0	0	0.943085	0.0124146	0.0445007
	0	0	0.646445	0.115555	0.238
	0	0	0.951119	0.00912456	0.0397567
	0	0	0.992776	0.00114593	0.00607783
	0	0	0.973176	0.00897689	0.017847
	0	0	0.962954	0.0108957	0.0261503
	0	0	0.839459	0.0319362	0.128605
	0	0	0.984908	0.00190958	0.0131824
	0	0	0.552501	0.231502	0.215997
	0	0	0.803521	0.0499143	0.146564
	0	0	0.992175	0.00109756	0.00672716
	0	0	0.925157	0.0202592	0.0545838
	0	0	0.756372	0.0553844	0.188244
	0	0	0.745976	0.144453	0.10957
	0	0	0.985982	0.00421618	0.00980155
	0	0	0.72131	0.175205	0.103485
	0	0	0.993166	0.00113803	0.00569566
	0	0	0.98585	0.00145164	0.012698
	0	0	0.99654	0.000450736	0.00300942
	0	0	0.989124	0.0020026	0.0088736
	0	0	0.991778	0.00124368	0.00697833
	0	0	0.937012	0.0194032	0.0435844
	0	0	0.992517	0.00094642	0.00653636
	0	0	0.974431	0.01113	0.0144387
	0	0	0.995825	0.000326949	0.00384809
	0	0	0.984608	0.00317195	0.0122203
	0	0	0.773354	0.0955874	0.131059
	0	0	0.890385	0.0675618	0.0420533
	0	0	0.985838	0.0028375	0.0113246
	0	0	0.942457	0.0176904	0.0398526
	0	0	0.91177	0.0313683	0.0568619
	0	0	0.997226	0.000315414	0.00245863
	0	0	0.981251	0.00275537	0.0159941
	0	0	0.837558	0.0696284	0.0928134
	0	0	0.899796	0.038464	0.0617398
	0	0	0.611955	0.13754	0.250506
	0	0	0.970932	0.00482916	0.024239
	0	0	0.674533	0.0747878	0.250679
	0	0	0.952621	0.0123074	0.0350715
	0	0	0.997925	0.00016591	0.00190938
	0	0	0.995267	0.000607451	0.00412561
	0	0	0.991713	0.00160838	0.00667902
	0	0	0.947787	0.0121742	0.040039
	0	0	0.420006	0.183445	0.396548
	0	0	0.977336	0.0061781	0.0164861
	0	0	0.931271	0.0162163	0.052513
	0	0	0.705712	0.0553209	0.238967
	0	0	0.96908	0.00620902	0.0247111
	0	0	0.971429	0.0131494	0.0154218
	0	0	0.823352	0.0416858	0.134963
	0	0	0.965897	0.00860059	0.0255022
	0	0	0.908567	0.0216072	0.0698255
	0	0	0.977624	0.00474814	0.017628
	0	0	0.982072	0.0036912	0.0142371
	0	0	0.991022	0.0013487	0.00762923
	0	0	0.804467	0.0718129	0.123721
	0	0	0.787258	0.119484	0.0932584
	0	0	0.981012	0.00287897	0.0161086
	0	0	0.998735	5.60713e-05	0.00120909
	0	0	0.991494	0.00198581	0.00652044
	0	0	0.969591	0.00985011	0.0205594
	0	0	0.993333	0.000781346	0.00588618
	0	0	0.954679	0.0124945	0.0328263
	0	0	0.996267	0.000265257	0.00346727
	0	0	0.996249	0.000337017	0.00341434
	0	0	0.960396	0.0124146	0.0271893
	0	0	0.917821	0.0241927	0.0579862
	0	0	0.98382	0.00493362	0.0112464
	0	0	0.923009	0.0152169	0.0617742
	0	0	0.816437	0.0515936	0.13197
	0	0	0.909288	0.0298522	0.06086
	0	0	0.974925	0.00806352	0.0170117
	0	0	0.963197	0.0130824	0.0237202
	0	0	0.453468	0.137573	0.408959
	0	0	0.98719	0.00425731	0.0085533
	0	0	0.549624	0.175134	0.275242
	0	0	0.948667	0.0103949	0.0409383
	0	0	0.983538	0.00742751	0.00903418
	0	0	0.979086	0.0043115	0.0166029
	0	0	0.97577	0.00607983	0.0181504
	0	0	0.945847	0.0183849	0.0357677
	0	0	0.960094	0.0134824	0.0264233
	0	0	0.982449	0.003144	0.0144074
	0	0	0.689977	0.094726	0.215297
	0	0	0.966101	0.00858041	0.0253185
	0	0	0.905692	0.0452101	0.0490982
	0	0	0.850884	0.0214677	0.127648
	0	0	0.993622	0.000567499	0.00581004
	0	0	0.992216	0.0011682	0.00661564
	0	0	0.912952	0.0339496	0.0530981
	0	0	0.992607	0.000717917	0.00667507
	0	0	0.922995	0.0272774	0.0497273
	0	0	0.675608	0.0931398	0.231252
	0	0	0.965226	0.0117411	0.0230326
	0	0	0.980839	0.00250549	0.0166558
	0	0	0.981028	0.003363	0.015609
	0	0	0.530031	0.171557	0.298412
	0	0	0.624709	0.1682	0.20709
	0	0	0.472091	0.378933	0.148977
	0	0	0.945944	0.0151652	0.0388904
	0	0	0.98673	0.00284921	0.0104211
	0	0	0.989208	0.00173199	0.00906051
	0	0	0.991937	0.00112913	0.00693354
	0	0	0.964094	0.00904645	0.0268592
	0	0	0.785753	0.053658	0.160589
	0	0	0.886544	0.0365511	0.0769053
	0	0	0.929509	0.0257432	0.0447476
	0	0	0.949661	0.0124838	0.0378555
	0	0	0.950575	0.0179419	0.0314828
	0	0	0.987078	0.00214895	0.0107732
	0	0	0.98672	0.00178432	0.0114952
	0	0	0.997972	0.000185295	0.00184271
	0	0	0.898855	0.0189162	0.0822292
	0	0	0.893232	0.0339616	0.072806
	0	0	0.738413	0.0997111	0.161876
	0	0	0.780755	0.0443176	0.174927
	0	0	0.831968	0.0467686	0.121263
	0	0	0.773943	0.0824924	0.143565
	0	0	0.83075	0.067588	0.101662
	0	0	0.998522	5.82665e-05	0.00142024
	0	0	0.997106	0.000332297	0.00256126
	0	0	0.805871	0.0714587	0.122671
	0	0	0.857663	0.0624258	0.0799111
	0	0	0.99387	0.000535464	0.0055948
	0	0	0.989051	0.00198378	0.00896549
	0	0	0.996096	0.000508174	0.00339589
	0	0	0.985285	0.00336299	0.0113519
	0	0	0.934199	0.0142891	0.0515116
	0	0	0.994264	0.000592359	0.00514334
	0	0	0.989896	0.00138133	0.00872262
	0	0	0.885422	0.0459759	0.0686026
	0	0	0.928517	0.0230993	0.0483836
	0	0	0.989516	0.00305829	0.00742522
	0	0	0.863368	0.0731301	0.0635016
	0	0	0.870454	0.0543176	0.0752286
	0	0	0.456828	0.149783	0.393388
	0	0	0.900328	0.0346191	0.0650531
	0	0	0.966807	0.00533942	0.0278538
	0	0	0.987731	0.00300819	0.009261
	0	0	0.993895	0.000849751	0.00525558
	0	0	0.982142	0.00318386	0.0146745
	0	0	0.923708	0.0268573	0.0494345
	0	0	0.975264	0.00632649	0.0184096
	0	0	0.957828	0.0121664	0.0300059
	0	0	0.912872	0.034768	0.0523597
	0	0	0.896089	0.0158696	0.0880417
	0	0	0.995182	0.000988745	0.0038288
	0	0	0.966813	0.00704838	0.026139
	0	0	0.971844	0.00785403	0.0203016
	0	0	0.959629	0.01305	0.0273213
	0	0	0.921853	0.0177135	0.0604332
	0	0	0.919539	0.0123011	0.0681604
	0	0	0.990212	0.000798325	0.00898927
	0	0	0.947648	0.00977459	0.0425774
	0	0	0.961619	0.0112817	0.0270989
	0	0	0.940503	0.0286373	0.0308599
	0	0	0.998562	0.000124253	0.00131365
	0	0	0.939414	0.015567	0.0450194
	0	0	0.977778	0.00704667	0.0151754
	0	0	0.935234	0.0190973	0.0456681
	0	0	0.952208	0.0162076	0.0315843
	0	0	0.993719	0.00112756	0.00515334
	0	0	0.970308	0.0112696	0.0184221
	0	0	0.887538	0.0434971	0.0689646
	0	0	0.994506	0.000750235	0.00474417
	0	0	0.932505	0.0167264	0.0507687
	0	0	0.970638	0.00966739	0.0196946
	0	0	0.789278	0.0749448	0.135777
	0	0	0.939402	0.0105159	0.0500821
	0	0	0.976971	0.00434646	0.0186827
	0	0	0.997789	0.000198204	0.00201244
	0	0	0.977137	0.00493149	0.0179317
	0	0	0.974083	0.00444038	0.0214768
	0	0	0.915493	0.0212416	0.063265
	0	0	0.989101	0.00167246	0.00922645
	0	0	0.826396	0.0493247	0.124279
	0	0	0.981725	0.00511398	0.0131609
	0	0	0.965208	0.0103694	0.0244227
	0	0	0.979573	0.00653354	0.0138936
	0	0	0.665543	0.111892	0.222565
	0	0	0.989671	0.0017935	0.00853556
	0	0	0.996963	0.000376841	0.00265997
	0	0	0.949692	0.0172899	0.0330177
	0	0	0.951662	0.00853316	0.0398048
	0	0	0.997597	0.000161322	0.00224188
	0	0	0.999405	1.9538e-05	0.000575848
	0	0	0.907585	0.0268396	0.065575
	0	0	0.974395	0.00487628	0.0207284
	0	0	0.958341	0.00585605	0.0358027
	0	0	0.67927	0.100592	0.220137
	0	0	0.573047	0.116821	0.310133
	0	0	0.942251	0.0224049	0.0353444
	0	0	0.973946	0.00588968	0.0201648
	0	0	0.988787	0.00385278	0.00736007
	0	0	0.933203	0.0226808	0.0441159
	0	0	0.997666	0.000266903	0.00206701
	0	0	0.981475	0.00384806	0.0146775
	0	0	0.646015	0.103	0.250985
	0	0	0.995916	0.00052099	0.00356349
	0	0	0.573972	0.0892155	0.336813
	0	0	0.955287	0.00440141	0.0403114
	0	0	0.670684	0.084446	0.24487
	0	0	0.944745	0.0156529	0.039602
	0	0	0.990642	0.00180133	0.00755667
	0	0	0.879531	0.0552065	0.0652621
	0	0	0.988969	0.00219856	0.00883265
	0	0	0.97457	0.00669536	0.0187345
	0	0	0.734267	0.135547	0.130186
	0	0	0.413978	0.257111	0.328911
	0	0	0.98819	0.00254592	0.00926374
	0	0	0.74168	0.0704033	0.187917
	0	0	0.953812	0.00777594	0.0384116
	0	0	0.98859	0.00242095	0.00898927
	0	0	0.961655	0.0125138	0.0258308
	0	0	0.995763	0.000274055	0.00396291
	0	0	0.985945	0.0024576	0.0115977
	0	0	0.561131	0.139515	0.299354
	0	0	0.987321	0.00212374	0.0105556
	0	0	0.861598	0.0438311	0.0945707
	0	0	0.963698	0.00830335	0.027999
	0	0	0.997789	0.000219688	0.00199094
	0	0	0.993878	0.000915616	0.00520665
	0	0	0.486232	0.162931	0.350838
	0	0	0.97529	0.0046453	0.0200645
	0	0	0.997704	0.000313022	0.00198258
	0	0	0.918902	0.0423459	0.0387523
	0	0	0.995365	0.00067269	0.00396261
	0	0	0.997218	7.4613e-05	0.00270727
	0	0	0.990788	0.00147473	0.00773739
	0	0	0.914433	0.0138539	0.0717128
	0	0	0.815668	0.0409207	0.143411
	0	0	0.998119	5.26147e-05	0.0018288
	0	0	0.990922	0.00162489	0.00745277
	0	0	0.992769	0.00174299	0.00548785
	0	0	0.981564	0.00365806	0.0147785
	0	0	0.992112	0.00168242	0.00620532
	0	0	0.39505	0.300106	0.304845
	0	0	0.777206	0.0679036	0.15489
	0	0	0.957424	0.014635	0.0279412
	0	0	0.977224	0.00466949	0.018107
	0	0	0.91853	0.0443894	0.037081
	0	0	0.994996	0.000577668	0.00442654
	0	0	0.8702	0.0541211	0.0756786
	0	0	0.703104	0.0873532	0.209543
	0	0	0.937011	0.0150706	0.0479182
	0	0	0.965514	0.00931042	0.0251753
	0	0	0.995907	0.00051101	0.0035819
	0	0	0.987669	0.000803486	0.0115277
	0	0	0.979656	0.00485198	0.0154916
	0	0	0.818992	0.0617487	0.119259
	0	0	0.981074	0.003124	0.0158016
	0	0	0.814172	0.0724898	0.113339
	0	0	0.942516	0.0170342	0.0404498
	0	0	0.953124	0.0144918	0.0323841
	0	0	0.914467	0.0313536	0.054179
	0	0	0.497065	0.12321	0.379725
	0	0	0.969576	0.00855374	0.0218704
	0	0	0.97214	0.00336991	0.0244896
	0	0	0.942957	0.00750137	0.0495413
	0	0	0.980396	0.00426304	0.015341
	0	0	0.957485	0.00832008	0.0341947
	0	0	0.90596	0.0403073	0.0537332
	0	0	0.934438	0.0204199	0.0451419
	0	0	0.817375	0.0361415	0.146483
	0	0	0.783436	0.0786976	0.137866
	0	0	0.989891	0.000985498	0.00912344
	0	0	0.736086	0.0800458	0.183869
	0	0	0.856749	0.0623659	0.0808853
	0	0	0.594793	0.110772	0.294435
	0	0	0.990553	0.000375963	0.00907106
	0	0	0.963976	0.00958733	0.0264367
	0	0	0.841412	0.0561795	0.102408
	0	0	0.96047	0.0122913	0.0272386
	0	0	0.7458	0.0855819	0.168618
	0	0	0.873484	0.0336123	0.0929039
	0	0	0.996144	0.000540853	0.00331507
	0	0	0.966776	0.00505638	0.0281672
	0	0	0.993081	0.00136473	0.00555419
	0	0	0.58018	0.154685	0.265136
	0	0	0.986799	0.00163734	0.0115641
	0	0	0.981053	0.0045555	0.0143911
	0	0	0.990405	0.0015777	0.00801697
	0	0	0.543668	0.107132	0.3492
	0	0	0.551008	0.112558	0.336433
	0	0	0.984617	0.00214952	0.0132336
	0	0	0.997349	0.000304869	0.00234566
	0	0	0.986766	0.00267873	0.0105549
	0	0	0.960457	0.014249	0.0252943
	0	0	0.976417	0.00761672	0.0159661
	0	0	0.972176	0.0046575	0.0231662
	0	0	0.986619	0.00302162	0.0103589
	0	0	0.911762	0.0334154	0.0548228
	0	0	0.424079	0.16304	0.412881
	0	0	0.978517	0.00406831	0.0174146
	0	0	0.911973	0.0255907	0.0624359
	0	0	0.600351	0.139347	0.260302
	0	0	0.992364	0.00179366	0.00584236
	0	0	0.652553	0.0752507	0.272196
	0	0	0.542008	0.182102	0.27589
	0	0	0.924011	0.0221248	0.0538639
	0	0	0.635688	0.118353	0.245959
	0	0	0.923647	0.0148974	0.0614551
	0	0	0.998834	0.000261804	0.000903858
	0	0	0.623373	0.184068	0.192559
	0	0	0.973858	0.00770385	0.0184386
	0	0	0.982083	0.00239021	0.0155268
	0	0	0.691011	0.125102	0.183887
	0	0	0.977891	0.0029809	0.0191277
	0	0	0.711881	0.136806	0.151313
	0	0	0.920386	0.0125376	0.0670765
	0	0	0.91158	0.0258578	0.0625624
	0	0	0.859613	0.0482663	0.0921212
	0	0	0.869883	0.0455795	0.0845379
	0	0	0.889219	0.0354164	0.0753641
	0	0	0.987961	0.00251541	0.00952342
	0	0	0.971792	0.0102671	0.0179409
	0	0	0.980534	0.00692471	0.0125413
	0	0	0.501562	0.172869	0.325569
	0	0	0.965763	0.00980553	0.0244311
	0	0	0.90842	0.0189111	0.0726695
	0	0	0.917984	0.0214524	0.060564
	0	0	0.997274	0.000302938	0.00242293
	0	0	0.991307	0.00116835	0.0075242
	0	0	0.801371	0.0709569	0.127672
	0	0	0.970464	0.0111528	0.0183834
	0	0	0.874807	0.0275664	0.097627
	0	0	0.998221	0.000211003	0.00156789
	0	0	0.84244	0.0336438	0.123916
	0	0	0.430466	0.179303	0.390231
	0	0	0.990494	0.00120391	0.00830252
	0	0	0.995538	0.00034476	0.00411676
	0	0	0.668893	0.0827086	0.248398
	0	0	0.974271	0.0038967	0.0218319
	0	0	0.927748	0.0191172	0.0531347
	0	0	0.978065	0.00713528	0.0147995
	0	0	0.97093	0.00636789	0.0227023
	0	0	0.94695	0.017061	0.035989
	0	0	0.991517	0.00246932	0.00601394
	0	0	0.920057	0.0299903	0.0499528
	0	0	0.995373	0.000686588	0.00394084
	0	0	0.997155	0.000297829	0.00254739
	0	0	0.926855	0.020691	0.0524542
	0	0	0.988296	0.00166499	0.0100389
	0	0	0.492735	0.150182	0.357083
	0	0	0.748311	0.126919	0.12477
	0	0	0.972244	0.00525216	0.0225036
	0	0	0.990888	0.00268457	0.00642738
	0	0	0.996422	0.000350836	0.00322659
	0	0	0.955082	0.0128373	0.0320809
	0	0	0.963236	0.00859776	0.028166
	0	0	0.959103	0.00465503	0.0362423
	0	0	0.839363	0.0398113	0.120825
	0	0	0.898144	0.0448858	0.0569707
	0	0	0.952052	0.0111536	0.0367941
	0	0	0.977581	0.00560352	0.0168153
	0	0	0.685592	0.090173	0.224235
	0	0	0.981801	0.00556764	0.0126309
	0	0	0.975257	0.00577159	0.0189712
	0	0	0.982342	0.00250563	0.0151522
	0	0	0.98853	0.00249949	0.00897074
	0	0	0.984143	0.00462902	0.0112278
	0	0	0.971194	0.00827844	0.0205274
	0	0	0.970108	0.00907534	0.0208165
	0	0	0.987674	0.00203496	0.0102908
	0	0	0.923825	0.017841	0.0583346
	0	0	0.987024	0.00269614	0.0102795
	0	0	0.898353	0.0316146	0.0700321
	0	0	0.992312	0.00123174	0.00645607
	0	0	0.965377	0.00728306	0.0273403
	0	0	0.997695	0.000302319	0.00200217
	0	0	0.817856	0.0649692	0.117175
	0	0	0.55725	0.137319	0.305431
	0	0	0.841003	0.0492026	0.109795
	0	0	0.998321	0.000148973	0.00152948
	0	0	0.997357	0.000346211	0.00229649
	0	0	0.982976	0.00189014	0.015134
	0	0	0.995811	0.000794494	0.00339424
	0	0	0.857196	0.05097	0.0918342
	0	0	0.995512	0.00101414	0.00347351
	0	0	0.527929	0.16008	0.311992
	0	0	0.997062	0.000371462	0.00256705
	0	0	0.982765	0.00201756	0.0152178
	0	0	0.939418	0.0234046	0.0371776
	0	0	0.992924	0.000861383	0.0062148
	0	0	0.86927	0.0434328	0.087297
	0	0	0.882872	0.0460917	0.0710366
	0	0	0.878367	0.0381414	0.0834912
	0	0	0.99862	9.82837e-05	0.00128193
	0	0	0.998107	0.000248073	0.00164458
	0	0	0.985514	0.00111433	0.0133719
	0	0	0.973427	0.00702352	0.0195492
	0	0	0.98205	0.00280643	0.0151432
	0	0	0.988086	0.00138162	0.0105324
	0	0	0.986692	0.00192038	0.0113874
	0	0	0.883329	0.031842	0.0848287
	0	0	0.952381	0.0154765	0.0321426
	0	0	0.716525	0.077158	0.206317
	0	0	0.91385	0.0304393	0.0557105
	0	0	0.925938	0.0202363	0.0538257
	0	0	0.858103	0.0435026	0.0983945
	0	0	0.98434	0.00203553	0.0136245
	0	0	0.848458	0.028831	0.122711
	0	0	0.873288	0.0571486	0.0695632
	0	0	0.615752	0.104326	0.279921
	0	0	0.697242	0.0662736	0.236485
	0	0	0.940165	0.0258823	0.0339524
	0	0	0.9167	0.0161841	0.0671158
	0	0	0.882482	0.0374005	0.080118
	0	0	0.751654	0.106147	0.142199
	0	0	0.948103	0.0136304	0.0382666
	0	0	0.91626	0.0327952	0.0509449
	0	0	0.996426	0.000674044	0.00289953
	0	0	0.949623	0.0158587	0.0345184
	0	0	0.996768	0.000303422	0.00292864
	0	0	0.992139	0.00159933	0.00626148
	0	0	0.992022	0.000505362	0.00747261
	0	0	0.879265	0.0332658	0.0874692
	0	0	0.991353	0.00134079	0.00730637
	0	0	0.844969	0.0477728	0.107259
	0	0	0.998319	0.000198188	0.00148247
	0	0	0.954388	0.0172166	0.0283954
	0	0	0.620175	0.10261	0.277215
	0	0	0.988633	0.00163027	0.00973657
	0	0	0.983263	0.00365386	0.0130829
	0	0	0.995475	0.00047834	0.00404685
	0	0	0.940726	0.0130566	0.0462176
	0	0	0.92844	0.0230125	0.0485473
	0	0	0.987572	0.00300162	0.00942667
	0	0	0.754434	0.0834787	0.162088
	0	0	0.965526	0.00757001	0.0269039
	0	0	0.994759	0.000384944	0.00485568
	0	0	0.928013	0.00983308	0.0621538
	0	0	0.93784	0.0150334	0.0471267
	0	0	0.418535	0.191668	0.389797
	0	0	0.994809	0.00127777	0.00391281
	0	0	0.827297	0.0825075	0.0901952
	0	0	0.992154	0.00135508	0.00649101
	0	0	0.678578	0.0952667	0.226155
	0	0	0.71303	0.122103	0.164868
	0	0	0.865104	0.0566921	0.0782043
	0	0	0.586049	0.145497	0.268453
	0	0	0.967445	0.014157	0.0183984
	0	0	0.733587	0.0955178	0.170895
	0	0	0.847512	0.0453233	0.107164
	0	0	0.995921	0.000349777	0.00372939
	0	0	0.989814	0.00217328	0.00801317
	0	0	0.9921	0.0014561	0.0064436
	0	0	0.795299	0.0556917	0.149009
	0	0	0.970301	0.00805811	0.0216413
	0	0	0.994391	0.00073265	0.00487661
	0	0	0.989666	0.00133558	0.00899856
	0	0	0.972717	0.00603186	0.0212511
	0	0	0.586598	0.113659	0.299743
	0	0	0.733571	0.126815	0.139613
	0	0	0.858432	0.0482142	0.0933542
	0	0	0.973047	0.00890801	0.0180453
	0	0	0.880924	0.0220362	0.0970394
	0	0	0.884399	0.0446279	0.0709732
	0	0	0.758259	0.084733	0.157008
	0	0	0.96145	0.015757	0.0227929
	0	0	0.854727	0.0320616	0.113211
	0	0	0.988297	0.00240121	0.0093023
	0	0	0.992022	0.00189755	0.00608086
	0	0	0.987307	0.00323314	0.00945984
	0	0	0.990746	0.00117016	0.00808341
	0	0	0.984861	0.00310963	0.0120293
	0	0	0.811097	0.0704141	0.118489
	0	0	0.978758	0.00371557	0.0175259
	0	0	0.452982	0.174988	0.372029
	0	0	0.443951	0.154152	0.401898
	0	0	0.998374	0.00015078	0.00147558
	0	0	0.954982	0.0115676	0.0334501
	0	0	0.991429	0.00119113	0.00738023
	0	0	0.961712	0.0077256	0.0305628
	0	0	0.471648	0.153404	0.374948
	0	0	0.992665	0.00080425	0.00653093
	0	0	0.694483	0.0507011	0.254816
	0	0	0.989754	0.00223342	0.0080121
	0	0	0.993174	0.000455177	0.00637116
	0	0	0.985503	0.00377285	0.0107239
	0	0	0.913554	0.0365837	0.0498622
	0	0	0.971473	0.00670989	0.0218175
	0	0	0.995878	0.000324147	0.00379747
	0	0	0.989465	0.00171539	0.00881936
	0	0	0.950434	0.0142915	0.035274
	0	0	0.866227	0.0729291	0.0608438
	0	0	0.650633	0.108912	0.240455
	0	0	0.580938	0.138924	0.280138
	0	0	0.998666	0.000114182	0.00121972
	0	0	0.490235	0.155267	0.354498
	0	0	0.905604	0.0378431	0.0565526
	0	0	0.975425	0.00531574	0.0192593
	0	0	0.994701	0.000839246	0.00445993
	0	0	0.99143	0.00141056	0.00715921
	0	0	0.762112	0.0824334	0.155454
	0	0	0.976733	0.00436165	0.0189056
	0	0	0.727225	0.102289	0.170487
	0	0	0.947179	0.0214489	0.0313721
	0	0	0.990991	0.00233558	0.00667384
	0	0	0.987338	0.00142802	0.0112344
	0	0	0.984428	0.00515482	0.0104169
	0	0	0.987382	0.00299579	0.00962188
	0	0	0.607193	0.116789	0.276018
	0	0	0.996145	0.000312713	0.0035424
	0	0	0.992259	0.00122959	0.00651191
	0	0	0.974934	0.00539155	0.0196749
	0	0	0.725888	0.106883	0.167229
	0	0	0.99096	0.000576347	0.00846324
	0	0	0.967804	0.00603668	0.0261597
	0	0	0.937199	0.0102473	0.0525532
	0	0	0.942376	0.0102977	0.0473264
	0	0	0.925362	0.017166	0.0574717
	0	0	0.996269	0.000315153	0.00341623
	0	0	0.982375	0.00465806	0.0129673
	0	0	0.982076	0.00465623	0.0132676
	0	0	0.988301	0.00129098	0.0104077
	0	0	0.959831	0.0117918	0.0283776
	0	0	0.996101	0.000453273	0.00344619
	0	0	0.998673	7.15148e-05	0.0012559
	0	0	0.984942	0.00355185	0.0115058
	0	0	0.995627	0.0003441	0.00402858
	0	0	0.956591	0.0212549	0.0221538
	0	0	0.999438	2.24446e-05	0.000539541
	0	0	0.997867	0.000224383	0.0019082
	0	0	0.974338	0.00544604	0.020216
	0	0	0.991798	0.000809799	0.00739244
	0	0	0.792382	0.0800526	0.127566
	0	0	0.808912	0.0815462	0.109542
	0	0	0.793821	0.0473674	0.158811
	0	0	0.984911	0.00459748	0.0104919
	0	0	0.969919	0.00580045	0.0242808
	0	0	0.912652	0.0223981	0.0649501
	0	0	0.911262	0.0305647	0.0581734
	0	0	0.934661	0.0115666	0.053772
	0	0	0.992777	0.000851295	0.0063719
	0	0	0.856496	0.066391	0.0771127
	0	0	0.982824	0.00637056	0.0108052
	0	0	0.832323	0.0726104	0.0950663
	0	0	0.993603	0.000866907	0.00552991
	0	0	0.939903	0.0200381	0.0400588
	0	0	0.865995	0.0637568	0.0702488
	0	0	0.918268	0.0172549	0.0644772
	0	0	0.944336	0.00776317	0.0479006
	0	0	0.445796	0.149939	0.404265
	0	0	0.51676	0.125705	0.357535
	0	0	0.989201	0.00126183	0.00953707
	0	0	0.868027	0.0435076	0.0884657
	0	0	0.956485	0.00668286	0.0368325
	0	0	0.99673	0.000509672	0.00276037
	0	0	0.992454	0.00124269	0.00630344
	0	0	0.99539	0.000609004	0.00400076
	0	0	0.994182	0.00068504	0.00513328
	0	0	0.994728	0.000848332	0.00442392
	0	0	0.671946	0.123717	0.204337
	0	0	0.987366	0.00178007	0.0108538
	0	0	0.964452	0.01316	0.0223878
	0	0	0.985779	0.00137918	0.0128417
	0	0	0.919682	0.0142741	0.066044
	0	0	0.98394	0.00353342	0.0125261
	0	0	0.940053	0.0133303	0.0466167
	0	0	0.915242	0.0227171	0.0620411
	0	0	0.783453	0.0827227	0.133824
	0	0	0.963549	0.00989295	0.0265581
	0	0	0.979899	0.00353456	0.0165661
	0	0	0.967709	0.0167817	0.0155094
	0	0	0.942198	0.0171791	0.0406232
	0	0	0.977875	0.00660422	0.015521
	0	0	0.937127	0.0154814	0.0473912
	0	0	0.985416	0.00232415	0.0122595
	0	0	0.929402	0.0129219	0.0576765
	0	0	0.983391	0.00298571	0.0136234
	0	0	0.95862	0.0102063	0.0311733
	0	0	0.995472	0.000802364	0.00372539
	0	0	0.820667	0.0506661	0.128667
	0	0	0.967287	0.00485427	0.0278583
	0	0	0.996636	0.000317198	0.00304718
	0	0	0.877905	0.0299036	0.0921916
	0	0	0.987999	0.00215126	0.00985014
	0	0	0.998433	0.00014714	0.00142017
	0	0	0.971711	0.00622947	0.0220592
	0	0	0.939812	0.0127391	0.0474487
	0	0	0.981192	0.00190393	0.0169044
	0	0	0.80906	0.0614282	0.129512
	0	0	0.98448	0.0028183	0.0127017
	0	0	0.983547	0.00291889	0.013534
	0	0	0.557775	0.290223	0.152002
	0	0	0.966591	0.00983436	0.0235751
	0	0	0.913756	0.0197573	0.0664871
	0	0	0.975945	0.00884833	0.0152069
	0	0	0.983761	0.0035286	0.0127103
	0	0	0.957809	0.00830122	0.03389
	0	0	0.977258	0.00602481	0.0167168
	0	0	0.988286	0.00105818	0.0106562
	0	0	0.599193	0.106663	0.294144
	0	0	0.963169	0.0115383	0.0252926
	0	0	0.923933	0.0298153	0.0462517
	0	0	0.846169	0.0521259	0.101706
	0	0	0.425915	0.150761	0.423323
	0	0	0.525841	0.243652	0.230507
	0	0	0.941423	0.0178742	0.0407028
	0	0	0.997475	0.000279939	0.0022452
	0	0	0.987542	0.00186128	0.0105963
	0	0	0.962333	0.0105743	0.0270924
	0	0	0.979192	0.0070706	0.013737
	0	0	0.611712	0.126397	0.26189
	0	0	0.905334	0.0253515	0.0693143
	0	0	0.973713	0.00471912	0.0215683
	0	0	0.980614	0.00346005	0.0159262
	0	0	0.988204	0.00352453	0.00827161
	0	0	0.961152	0.00984434	0.0290042
	0	0	0.943731	0.0113467	0.0449218
	0	0	0.54345	0.257713	0.198837
	0	0	0.818724	0.0576601	0.123616
	0	0	0.917574	0.0327453	0.0496804
	0	0	0.780493	0.111152	0.108355
	0	0	0.910807	0.0236715	0.0655215
	0	0	0.969156	0.00440088	0.0264433
	0	0	0.997332	0.000237237	0.00243088
	0	0	0.912231	0.0176496	0.070119
	0	0	0.972834	0.00832232	0.0188438
	0	0	0.55537	0.128571	0.316059
	0	0	0.910432	0.0275551	0.0620133
	0	0	0.661855	0.195182	0.142963
	0	0	0.694794	0.108366	0.19684
	0	0	0.992561	0.000823583	0.00661524
	0	0	0.996937	0.000541341	0.00252207
	0	0	0.883292	0.0517712	0.0649369
	0	0	0.572259	0.189928	0.237813
	0	0	0.744769	0.0887957	0.166435
	0	0	0.943707	0.0183926	0.0379009
	0	0	0.951658	0.00884116	0.0395006
	0	0	0.997532	0.000172362	0.00229538
	0	0	0.583793	0.135692	0.280515
	0	0	0.998649	0.000139534	0.00121196
	0	0	0.592215	0.162486	0.245299
	0	0	0.996991	0.000224665	0.0027842
	0	0	0.998562	8.48517e-05	0.00135316
	0	0	0.954288	0.0133448	0.0323676
	0	0	0.993632	0.00153235	0.00483558
	0	0	0.983123	0.00662942	0.010248
	0	0	0.896894	0.0271156	0.0759909
	0	0	0.998335	0.000142201	0.00152326
	0	0	0.946572	0.0166051	0.0368233
	0	0	0.970341	0.00824578	0.0214131
	0	0	0.856327	0.0711551	0.0725177
	0	0	0.990973	0.000549465	0.00847713
	0	0	0.974177	0.0045875	0.0212351
	0	0	0.769087	0.0617301	0.169183
	0	0	0.986437	0.00399069	0.00957276
	0	0	0.984598	0.00189937	0.0135029
	0	0	0.895569	0.0367834	0.0676475
	0	0	0.924356	0.0174192	0.0582247
	0	0	0.973321	0.00552888	0.0211504
	0	0	0.9658	0.00433643	0.0298635
	0	0	0.892411	0.0502446	0.0573445
	0	0	0.979941	0.0022161	0.0178429
	0	0	0.600312	0.192358	0.20733
	0	0	0.973824	0.00677461	0.0194017
	0	0	0.824122	0.0318056	0.144073
	0	0	0.651207	0.125009	0.223784
	0	0	0.947639	0.0195128	0.0328482
	0	0	0.534659	0.221252	0.24409
	0	0	0.855756	0.048001	0.0962432
	0	0	0.711285	0.109551	0.179164
	0	0	0.998822	6.60549e-05	0.00111191
	0	0	0.929007	0.0163165	0.0546768
	0	0	0.997736	0.000150439	0.0021132
	0	0	0.957079	0.00954185	0.0333792
	0	0	0.859564	0.0333252	0.107111
	0	0	0.986483	0.00238752	0.0111296
	0	0	0.928437	0.0236668	0.0478958
	0	0	0.998835	5.76629e-05	0.0011069
	0	0	0.950221	0.0202626	0.0295164
	0	0	0.996645	0.000427392	0.00292806
	0	0	0.895265	0.038723	0.0660125
	0	0	0.99934	1.08885e-05	0.000648844
	0	0	0.988734	0.00133461	0.00993188
	0	0	0.998462	0.000161843	0.00137595
	0	0	0.784573	0.0827565	0.13267
	0	0	0.987186	0.00393679	0.00887723
	0	0	0.926846	0.0113877	0.0617663
	0	0	0.75676	0.0965834	0.146657
	0	0	0.884828	0.024929	0.0902428
	0	0	0.988145	0.00238785	0.00946726
	0	0	0.903231	0.0373757	0.0593932
	0	0	0.966199	0.00649521	0.0273062
	0	0	0.985922	0.00293884	0.0111395
	0	0	0.982066	0.00444962	0.0134842
	0	0	0.994776	0.00102807	0.0041958
	0	0	0.991146	0.00105475	0.00779965
	0	0	0.762693	0.0617201	0.175587
	0	0	0.989415	0.00301662	0.00756797
	0	0	0.845475	0.0367609	0.117764
	0	0	0.703626	0.0810459	0.215328
	0	0	0.783483	0.0928413	0.123676
	0	0	0.970009	0.00851661	0.0214739
	0	0	0.961607	0.0160641	0.0223293
	0	0	0.996772	0.000423064	0.00280482
	0	0	0.978799	0.00477795	0.0164227
	0	0	0.885852	0.0469687	0.0671795
	0	0	0.957098	0.00610775	0.0367941
	0	0	0.984127	0.00315831	0.0127142
	0	0	0.955494	0.0104801	0.0340259
	0	0	0.911743	0.0226261	0.0656307
	0	0	0.89359	0.0418352	0.0645747
	0	0	0.88686	0.0373132	0.075827
	0	0	0.98043	0.00343521	0.0161349
	0	0	0.986917	0.00153792	0.0115452
	0	0	0.523516	0.146029	0.330455
	0	0	0.869392	0.0776491	0.0529586
	0	0	0.990058	0.0010458	0.00889667
	0	0	0.901595	0.0302736	0.0681311
	0	0	0.996169	0.000215446	0.00361546
	0	0	0.951559	0.00957512	0.0388658
	0	0	0.963343	0.00637889	0.0302781
	0	0	0.769537	0.0540869	0.176376
	0	0	0.892324	0.0226712	0.0850046
	0	0	0.916437	0.0266077	0.0569548
	0	0	0.734686	0.068513	0.196801
	0	0	0.980556	0.00253732	0.0169072
	0	0	0.988617	0.00299747	0.00838528
	0	0	0.988709	0.00133859	0.0099525
	0	0	0.818003	0.0470609	0.134936
	0	0	0.977506	0.0060235	0.0164708
	0	0	0.989891	0.00196258	0.00814691
	0	0	0.978474	0.0051352	0.0163911
	0	0	0.924788	0.0253996	0.0498124
	0	0	0.953642	0.0158243	0.0305341
	0	0	0.951682	0.0159783	0.0323398
	0	0	0.497631	0.126005	0.376364
	0	0	0.785434	0.0971199	0.117446
	0	0	0.985451	0.00316377	0.0113858
	0	0	0.990344	0.00369309	0.00596307
	0	0	0.945684	0.0172891	0.0370271
	0	0	0.540364	0.157866	0.301771
	0	0	0.931414	0.0170611	0.0515251
	0	0	0.928393	0.032834	0.0387729
	0	1	0.170731	0.696088	0.133181
	0	1	0.322227	0.418911	0.258862
	0	1	0.18752	0.744063	0.0684169
	0	1	0.198026	0.569502	0.232473
	0	1	0.161652	0.793521	0.0448264
	0	2	0.246635	0.120964	0.632401
	0	2	0.341465	0.17417	0.484365
	0	2	0.352715	0.177951	0.469334
	0	2	0.343834	0.178973	0.477193
	0	2	0.177454	0.0836144	0.738932
	0	2	0.223373	0.104174	0.672453
	0	2	0.145175	0.0571312	0.797694
	0	2	0.399006	0.176901	0.424092
	0	2	0.309053	0.281696	0.40925
	0	2	0.304484	0.149603	0.545913
	0	2	0.366255	0.183611	0.450134
	0	2	0.335281	0.175742	0.488977
	0	2	0.309857	0.148354	0.54179
	0	2	0.268797	0.140074	0.591129
	0	2	0.350733	0.295421	0.353845
	0	2	0.23524	0.117906	0.646854
	0	2	0.337758	0.191635	0.470607
	0	2	0.292856	0.142372	0.564772
	0	2	0.0789818	0.0281543	0.892864
	0	2	0.36556	0.182424	0.452016
	0	2	0.341164	0.17068	0.488156
	0	2	0.354397	0.222815	0.422788
	0	2	0.316547	0.13702	0.546433
	0	2	0.28571	0.185284	0.529006
	0	2	0.243045	0.107308	0.649648
	0	2	0.367011	0.18693	0.446059
	0	2	0.247705	0.110828	0.641468
	0	2	0.200907	0.0916983	0.707395
	0	2	0.401748	0.172613	0.425639
	0	2	0.333028	0.191192	0.47578
	0	2	0.388331	0.190397	0.421273
	0	2	0.301752	0.238439	0.459809
	0	2	0.244501	0.130983	0.624516
	0	2	0.282712	0.10278	0.614508
	0	2	0.186002	0.0942392	0.719759
	0	2	0.412535	0.174014	0.41345
	0	2	0.216166	0.0908681	0.692966
	0	2	0.295126	0.140972	0.563902
	0	2	0.329441	0.152866	0.517693
	0	2	0.313537	0.151419	0.535044
	0	2	0.401381	0.18351	0.415109
	0	2	0.252687	0.122363	0.624951
	0	2	0.261043	0.154592	0.584365
	0	2	0.234508	0.123427	0.642064
	0	2	0.346818	0.270053	0.383129
	0	2	0.390796	0.192908	0.416295
	0	2	0.281172	0.14237	0.576458
	0	2	0.339796	0.178925	0.481279
	0	2	0.297841	0.135134	0.567025
	0	2	0.330902	0.188252	0.480845
	0	2	0.318718	0.14729	0.533991
	0	2	0.3287	0.217068	0.454232
	0	2	0.302387	0.149316	0.548297
	0	2	0.382392	0.1613	0.456309
	0	2	0.0862344	0.0278965	0.885869
	1	0	0.606412	0.3267	0.0668883
	1	1	0.0421628	0.932665	0.0251726
	1	1	0.0116913	0.980552	0.00775625
	1	1	0.0426617	0.923411	0.0339276
	1	1	0.117744	0.77805	0.104206
	1	1	0.00251192	0.996495	0.000992773
	1	1	0.0165983	0.975157	0.00824451
	1	1	0.00402338	0.994301	0.00167516
	1	1	0.103527	0.814649	0.0818243
	1	1	0.0721377	0.874775	0.0530869
	1	1	0.0416485	0.930689	0.0276622
	1	1	0.0692362	0.872672	0.0580921
	1	1	0.163186	0.59239	0.244424
	1	1	0.00923652	0.986293	0.00447045
	1	1	0.0133452	0.978937	0.00771737
	1	1	0.0165465	0.972734	0.0107196
	1	1	0.00154703	0.997812	0.000641286
	1	1	0.0145061	0.978795	0.00669899
	1	1	0.0815852	0.866501	0.0519135
	1	1	0.00263602	0.996132	0.00123243
	1	1	0.00288621	0.99596	0.00115347
	1	1	0.00999609	0.985492	0.00451177
	1	1	0.0378881	0.921138	0.0409736
	1	1	0.150444	0.771347	0.0782088
	1	1	0.0214776	0.966499	0.0120239
	1	1	0.00140635	0.998128	0.000465309
	1	1	0.0357617	0.945956	0.0182824
	1	1	0.192662	0.65951	0.147829
	1	1	0.159603	0.68288	0.157517
	1	1	0.00946733	0.98492	0.00561244
	1	1	0.0377509	0.876813	0.0854361
	1	1	0.00968503	0.985947	0.00436816
	1	1	0.031517	0.954712	0.0137712
	1	1	0.00163709	0.997659	0.00070391
	1	1	0.190052	0.679334	0.130614
	1	1	0.0763416	0.80129	0.122368
	1	1	0.00105566	0.998531	0.000413415
	1	1	0.0164685	0.972742	0.0107896
	1	1	0.00332264	0.992956	0.00372105
	1	1	0.167098	0.696719	0.136183
	1	1	0.00803245	0.987287	0.00468066
	1	1	0.00339679	0.994894	0.00170963
	1	1	0.00578698	0.991708	0.00250513
	1	1	0.0146877	0.977347	0.00796502
	1	1	0.0120059	0.981005	0.00698866
	1	1	0.0251951	0.959529	0.0152757
	1	1	0.231918	0.421255	0.346828
	1	1	0.128634	0.495732	0.375633
	1	1	0.0975594	0.830516	0.0719248
	1	1	0.00420954	0.993772	0.00201873
	1	1	0.016019	0.973743	0.0102379
	1	1	0.00272735	0.996351	0.000921352
	1	1	0.0269796	0.958137	0.0148834
	1	1	0.0115733	0.983183	0.00524316
	1	1	0.0113679	0.980338	0.00829453
	1	1	0.225654	0.421403	0.352944
	1	1	0.0112957	0.979893	0.00881123
	1	1	0.00946866	0.985769	0.00476246
	1	1	0.00821118	0.98822	0.00356856
	1	1	0.0223976	0.960734	0.016868
	1	1	0.0432386	0.932096	0.0246657
	1	1	0.00907688	0.986557	0.00436587
	1	1	0.0399613	0.932265	0.0277741
	1	1	0.0316072	0.947457	0.0209361
	1	1	0.0062822	0.990767	0.00295039
	1	1	0.0397959	0.931995	0.0282088
	1	1	0.0046277	0.993604	0.00176861
	1	1	0.00151214	0.99788	0.00060823
	1	1	0.0754001	0.874093	0.0505073
	1	1	0.0180136	0.971527	0.0104597
	1	1	0.34115	0.587782	0.0710677
	1	1	0.0258286	0.9608	0.0133716
	1	1	0.00120779	0.998405	0.000386655
	1	1	0.00298317	0.995938	0.00107871
	1	1	0.0195769	0.966403	0.0140204
	1	1	0.0505151	0.899191	0.0502936
	1	1	0.0124511	0.981496	0.00605316
	1	1	0.0400865	0.937117	0.0227966
	1	1	0.091697	0.862928	0.0453754
	1	1	0.0376686	0.939412	0.0229198
	1	1	0.00225552	0.996841	0.000903555
	1	1	0.0405288	0.813453	0.146018
	1	1	0.0886683	0.86037	0.0509614
	1	1	0.000986286	0.998645	0.000369047
	1	1	0.0137406	0.963568	0.0226914
	1	1	0.00872066	0.987464	0.00381584
	1	1	0.00653469	0.990024	0.00344125
	1	1	0.00254325	0.996483	0.000974064
	1	1	0.0366721	0.925604	0.0377235
	1	1	0.0227484	0.929468	0.0477837
	1	1	0.00719255	0.989923	0.00288394
	1	1	0.0108658	0.983308	0.00582608
	1	1	0.0150142	0.977189	0.00779666
	1	1	0.0191917	0.970574	0.0102343
	1	1	0.0128487	0.980866	0.00628547
	1	1	0.00661916	0.990766	0.00261449
	1	1	0.0488499	0.919285	0.0318646
	1	1	0.03453	0.940188	0.0252816
	1	1	0.00936272	0.984984	0.00565355
	1	1	0.00575436	0.991942	0.0023038
	1	1	0.01322	0.979987	0.00679304
	1	1	0.0200764	0.969955	0.00996806
	1	1	0.00280338	0.996185	0.0010114
	1	1	0.0397263	0.931891	0.0283831
	1	1	0.00369363	0.994106	0.0022006
	1	1	0.0144217	0.976436	0.00914254
	1	1	0.0159312	0.975277	0.00879223
	1	1	0.0226578	0.945261	0.0320812
	1	1	0.0126707	0.980974	0.00635565
	1	1	0.0168174	0.973974	0.009209
	1	1	0.0101475	0.984838	0.00501447
	1	1	0.0400257	0.926091	0.0338833
	1	1	0.00256764	0.996247	0.00118568
	1	1	0.00495209	0.992178	0.00286993
	1	1	0.000636837	0.999148	0.000214907
	1	1	0.0176645	0.95963	0.0227058
	1	1	0.0395721	0.785506	0.174922
	1	1	0.010986	0.98383	0.0051838
	1	1	0.090819	0.820962	0.0882194
	1	1	0.00670869	0.989958	0.00333286
	1	1	0.00697552	0.989946	0.00307835
	1	1	0.0608213	0.895262	0.0439164
	1	1	0.0298928	0.953732	0.0163752
	1	1	0.0641493	0.89703	0.0388204
	1	1	0.0100831	0.98535	0.00456688
	1	1	0.00303623	0.995716	0.00124801
	1	1	0.00132069	0.998201	0.000478709
	1	1	0.00325389	0.995394	0.00135228
	1	1	0.025129	0.917942	0.0569287
	1	1	0.0152625	0.977468	0.00726914
	1	1	0.00530058	0.99223	0.002469
	1	1	0.113321	0.730256	0.156423
	1	1	0.189543	0.646576	0.163881
	1	1	0.0132982	0.979802	0.00689964
	1	1	0.0158387	0.975075	0.00908597
	1	1	0.00304394	0.995589	0.00136714
	1	1	0.0133317	0.981665	0.00500328
	1	1	0.0104845	0.984812	0.0047034
	1	1	0.00392806	0.994553	0.00151889
	1	1	0.254921	0.550409	0.19467
	1	1	0.0308366	0.952412	0.016751
	1	1	0.0532834	0.914004	0.0327129
	1	1	0.00137735	0.99785	0.00077223
	1	1	0.0105839	0.983063	0.00635279
	1	1	0.00981184	0.983845	0.00634333
	1	1	0.0140115	0.978429	0.00755942
	1	1	0.00502561	0.992702	0.00227225
	1	1	0.00715771	0.989691	0.00315082
	1	1	0.00775403	0.988735	0.00351136
	1	1	0.023409	0.96527	0.0113208
	1	1	0.0179017	0.935035	0.0470629
	1	1	0.0310438	0.941168	0.0277883
	1	1	0.03219	0.945282	0.0225279
	1	1	0.0904887	0.838256	0.0712557
	1	1	0.00229094	0.996807	0.000901681
	1	1	0.028237	0.955057	0.0167062
	1	1	0.0038668	0.99461	0.00152277
	1	1	0.00361897	0.994783	0.00159804
	1	1	0.0279409	0.903588	0.0684713
	1	1	0.0238267	0.959018	0.0171558
	1	1	0.0796248	0.863963	0.0564127
	1	1	0.00134993	0.998199	0.000450772
	1	1	0.010231	0.984866	0.00490262
	1	1	0.00515288	0.992318	0.00252935
	1	1	0.00178218	0.997452	0.000765561
	1	1	0.00720339	0.989403	0.00339354
	1	1	0.00276082	0.996239	0.0010004
	1	1	0.0293356	0.954922	0.015742
	1	1	0.00704119	0.989861	0.00309779
	1	1	5.49332e-09	0.999993	7.3639e-06
	1	1	1.18899e-05	0.981012	0.0189758
	1	1	5.71639e-11	1	5.28626e-07
	1	1	9.8776e-11	1	4.89484e-07
	1	1	8.69234e-12	1	4.26976e-08
	1	1	2.2916e-11	1	2.8944e-07
	1	1	7.07449e-12	1	4.35249e-08
	1	1	2.5749e-12	1	3.41739e-08
	1	1	5.6388e-11	1	2.00991e-07
	1	1	3.68406e-16	1	4.12822e-11
	1	1	0.00198359	0.997357	0.00065931
	1	2	0.10749	0.050962	0.841548
	2	0	0.579373	0.093728	0.326899
	2	0	0.524237	0.134862	0.340901
	2	2	0.195923	0.0693124	0.734764
	2	2	0.192247	0.0991836	0.708569
	2	2	0.112623	0.0440138	0.843363
	2	2	0.165708	0.0907876	0.743504
	2	2	0.224955	0.106681	0.668364
	2	2	0.0370048	0.00693234	0.956063
	2	2	0.145782	0.0626497	0.791569
	2	2	0.394221	0.180797	0.424981
	2	2	0.394984	0.188819	0.416197
	2	2	0.204485	0.197888	0.597626
	2	2	0.158298	0.0631707	0.778531
	2	2	0.277933	0.132841	0.589226
	2	2	0.119422	0.0460556	0.834522
	2	2	0.255074	0.131718	0.613209
	2	2	0.00197448	0.000234199	0.997791
	2	2	0.123319	0.171648	0.705033
	2	2	0.025548	0.0059786	0.968473
	2	2	0.224587	0.10925	0.666162
	2	2	0.162412	0.0480355	0.789553
	2	2	0.289147	0.155372	0.55548
	2	2	0.273233	0.141405	0.585362
	2	2	0.247475	0.123268	0.629258
	2	2	0.292239	0.190298	0.517463
	2	2	0.178325	0.0802613	0.741413
	2	2	0.122536	0.0473032	0.83016
	2	2	0.00411618	0.000554978	0.995329
	2	2	0.246711	0.12208	0.631209
	2	2	0.297589	0.131758	0.570653
	2	2	0.275649	0.133476	0.590875
	2	2	0.304134	0.189199	0.506668
	2	2	0.235999	0.114873	0.649128
	2	2	0.290319	0.119588	0.590093
	2	2	0.18818	0.095368	0.716452
	2	2	0.250524	0.154989	0.594487
	2	2	0.112501	0.0470029	0.840496
	2	2	0.0750562	0.0236827	0.901261
	2	2	0.243889	0.11283	0.643281
	2	2	0.0832341	0.0278663	0.888899
	2	2	0.0643398	0.0203924	0.915268
	2	2	0.176934	0.0764763	0.74659
	2	2	0.142529	0.058072	0.799399
	2	2	0.144943	0.0593025	0.795754
	2	2	0.187891	0.0892104	0.722898
	2	2	0.10685	0.0694379	0.823712
	2	2	0.0365374	0.011733	0.95173
	2	2	0.248111	0.118252	0.633636
	2	2	0.227291	0.108705	0.664003
	2	2	0.2923	0.151876	0.555824
	2	2	0.129969	0.146999	0.723031
	2	2	0.17509	0.0729445	0.751965
	2	2	0.138868	0.139426	0.721706
	2	2	0.192502	0.093864	0.713634
	2	2	0.36698	0.231027	0.401992
	2	2	0.0597403	0.0191475	0.921112
	2	2	0.208096	0.0777113	0.714193
	2	2	0.297782	0.153383	0.548835
	2	2	0.351004	0.240859	0.408137
	2	2	0.151974	0.156848	0.691179
	2	2	0.0320213	0.00917344	0.958805
	2	2	0.388809	0.154397	0.456794
	2	2	0.0392809	0.0121527	0.948566
	2	2	0.181651	0.0827892	0.73556
	2	2	0.173612	0.0759699	0.750419
	2	2	0.0688271	0.0309465	0.900226
	2	2	0.314016	0.110415	0.575569
	2	2	0.109858	0.0418958	0.848246
	2	2	0.349213	0.191978	0.458809
	2	2	0.0871927	0.032983	0.879824
	2	2	0.298506	0.141294	0.5602
	2	2	0.208109	0.0961309	0.69576
	2	2	0.109741	0.0338341	0.856425
	2	2	0.287124	0.148449	0.564427
	2	2	0.111246	0.0444513	0.844303
	2	2	0.148915	0.0677496	0.783335
	2	2	0.0521276	0.0148025	0.93307
	2	2	0.289615	0.143485	0.5669
	2	2	0.123945	0.048008	0.828047
	2	2	0.360328	0.170348	0.469324
	2	2	0.274724	0.141402	0.583874
	2	2	0.307339	0.132932	0.559729
	2	2	0.395329	0.1817	0.422971
	2	2	0.334189	0.14713	0.518681
	2	2	0.231612	0.104384	0.664004
	2	2	0.141951	0.0653633	0.792686
	2	2	0.315319	0.151131	0.53355
	2	2	0.179045	0.13946	0.681495
	2	2	0.0158064	0.00275856	0.981435
	2	2	0.0760535	0.0120364	0.91191

## Sheet: Figure 2c
	real	predict	C0	C1	C2	C3	C4
	0	0	1	4.5762e-17	5.44683e-09	1.12646e-12	1.54551e-11
	0	0	1	3.09949e-12	4.96979e-09	3.68069e-10	8.23035e-10
	0	0	1	1.23681e-09	2.78262e-07	5.50933e-08	1.64403e-08
	0	0	1	7.9419e-19	2.63035e-12	1.22745e-14	2.36014e-13
	0	0	1	2.31705e-16	4.6938e-11	8.38199e-11	3.48672e-11
	0	0	1	7.0476e-12	1.41448e-08	7.78625e-10	1.66029e-09
	0	0	1	3.13475e-12	3.76056e-08	2.88489e-09	5.60763e-09
	0	0	0.999991	1.86527e-09	4.78717e-06	1.72513e-06	2.89438e-06
	0	0	1	2.56728e-17	6.18974e-12	5.46255e-13	3.72523e-12
	0	0	1	3.77978e-13	1.5122e-09	1.21316e-10	2.92473e-09
	0	0	1	4.35894e-16	5.82737e-10	5.59346e-12	2.42431e-11
	0	0	1	2.20637e-16	5.25291e-11	4.19069e-13	1.1634e-11
	0	0	0.99983	6.1348e-08	2.30078e-05	0.000137909	9.44958e-06
	0	0	1	1.99869e-21	1.14918e-13	1.32215e-16	7.77999e-16
	0	0	1	1.9542e-20	2.53801e-13	4.10022e-15	1.10933e-14
	0	0	1	3.55141e-21	1.07737e-13	1.06397e-16	1.85447e-15
	0	0	1	2.98992e-19	5.88573e-13	4.7713e-15	4.61901e-13
	0	0	1	2.76551e-13	3.8632e-09	5.35032e-10	1.03392e-09
	0	0	1	6.34941e-14	6.77222e-09	1.25059e-10	1.45123e-10
	0	0	0.999588	9.13891e-08	9.35367e-06	0.000331142	7.18687e-05
	0	0	0.999993	5.12365e-12	3.91073e-09	7.22008e-06	7.08506e-09
	0	0	0.9998	6.00739e-08	0.000171576	7.79098e-06	2.05302e-05
	0	0	1	5.18982e-11	3.19259e-07	1.06065e-07	5.0854e-08
	0	0	1	9.75031e-20	2.60271e-11	4.18652e-15	1.36268e-14
	0	0	1	2.22957e-15	2.09954e-10	1.62576e-11	6.77273e-11
	0	0	1	3.61371e-17	4.92583e-11	2.03975e-13	5.88832e-11
	0	0	1	7.20683e-15	1.33886e-08	1.43933e-11	2.96754e-11
	0	0	1	2.34548e-15	1.13418e-10	1.13798e-11	5.77183e-11
	0	0	1	2.59127e-12	1.67308e-08	1.50611e-09	7.33884e-09
	0	0	0.999999	5.15516e-11	6.12273e-08	9.39741e-07	7.16148e-08
	0	0	1	5.51797e-18	2.34699e-12	2.9107e-14	3.01178e-13
	0	0	1	2.08343e-23	2.52642e-13	3.30147e-17	1.5709e-15
	0	0	1	1.42097e-16	9.21146e-10	6.57607e-12	9.04789e-12
	0	0	0.999577	7.36331e-08	2.18405e-05	0.000392105	8.62764e-06
	0	0	1	1.85289e-14	3.55049e-10	5.31719e-11	3.66152e-11
	0	0	1	7.31274e-12	7.67505e-09	2.36999e-09	8.03287e-10
	0	0	1	7.33475e-12	3.12972e-08	9.506e-10	1.622e-09
	0	0	1	1.23341e-19	7.15305e-12	1.52096e-14	1.40993e-13
	0	0	1	7.56569e-14	5.28281e-09	2.33416e-09	1.8617e-09
	0	0	1	6.30001e-19	6.66995e-13	2.06611e-14	3.54308e-13
	0	0	1	1.61488e-21	1.63629e-14	7.33837e-17	4.87761e-15
	0	0	1	2.15651e-14	8.05036e-10	1.2995e-11	6.23181e-11
	0	0	1	3.01352e-22	4.35759e-13	1.27678e-16	1.81286e-14
	0	0	1	4.53028e-22	2.13442e-14	1.64122e-17	3.49687e-16
	0	0	1	8.76272e-20	1.37275e-12	1.24845e-15	5.60804e-14
	0	0	1	2.65755e-17	7.98722e-12	3.76457e-14	7.66061e-13
	0	0	1	3.83142e-15	6.13858e-09	3.44224e-11	1.93155e-10
	0	0	1	2.03791e-20	3.33257e-13	3.37891e-14	5.24673e-14
	0	0	1	4.66682e-14	4.70808e-09	5.9426e-11	1.03388e-10
	0	0	0.999726	3.60491e-08	0.000272044	1.25346e-06	7.1994e-07
	0	0	1	5.07094e-16	6.17961e-11	6.95001e-12	1.93958e-11
	0	0	1	1.87404e-25	6.0168e-16	2.61672e-19	1.73087e-17
	0	0	1	5.29863e-10	5.31139e-08	6.69108e-09	1.1819e-08
	0	0	1	1.17842e-11	2.28821e-08	5.85063e-09	4.14175e-08
	0	0	1	8.20171e-17	7.94888e-11	3.86284e-12	2.45596e-11
	0	0	0.999986	2.86023e-09	1.31293e-05	1.07924e-06	2.16026e-07
	0	0	1	2.78943e-23	1.01651e-14	8.20524e-17	5.54475e-16
	0	0	1	4.16359e-21	6.15775e-14	1.76094e-16	1.41345e-15
	0	0	0.953605	1.31672e-06	1.78931e-05	0.0461986	0.000176815
	0	0	0.99993	2.89545e-09	6.46979e-05	5.22768e-06	4.53324e-07
	0	0	1	8.28642e-18	9.21628e-12	6.62158e-14	6.91451e-12
	0	0	1	2.49067e-13	7.69586e-09	1.57294e-09	1.81137e-09
	0	0	0.999841	5.90244e-08	2.13115e-06	0.00015593	1.28081e-06
	0	0	1	4.5161e-16	1.73059e-10	2.05765e-12	3.50408e-11
	0	0	1	1.21296e-18	1.36646e-10	1.10818e-13	8.07431e-13
	0	0	1	2.9198e-19	3.39787e-12	3.9685e-14	1.88405e-13
	0	0	1	1.49965e-16	8.5334e-10	3.22536e-12	1.33571e-11
	0	0	1	2.5287e-30	3.8631e-18	8.30809e-23	7.87153e-21
	0	0	1	6.2992e-18	5.0243e-12	4.00053e-13	3.05142e-12
	0	0	0.999843	1.21705e-07	1.5931e-05	9.52327e-05	4.58851e-05
	0	0	1	2.31312e-25	4.96657e-16	6.61632e-20	3.83423e-18
	0	0	1	1.24199e-26	1.10034e-15	1.99315e-19	2.68679e-18
	0	0	1	2.91594e-20	2.17055e-13	1.22891e-14	2.39131e-14
	0	0	1	4.1629e-14	5.96981e-09	1.34164e-10	1.24721e-09
	0	0	1	3.58962e-15	4.73297e-10	8.51597e-11	4.11699e-10
	0	0	1	6.96043e-18	1.23582e-11	1.77388e-13	5.85824e-13
	0	0	1	6.19696e-15	1.64559e-10	4.11837e-12	2.60018e-11
	0	0	1	3.44555e-13	4.68027e-07	2.20178e-09	1.56969e-09
	0	0	1	1.22837e-14	2.92594e-10	4.2075e-10	8.92415e-11
	0	0	1	1.19462e-11	9.42225e-09	2.89243e-08	1.85709e-09
	0	0	1	1.1551e-19	2.67534e-13	1.48262e-15	2.94827e-14
	0	0	1	1.36612e-17	7.63053e-12	6.80149e-13	1.73809e-12
	0	0	0.999999	1.63873e-12	6.02928e-09	6.8827e-07	3.20547e-08
	0	0	1	2.29769e-22	4.99817e-14	2.82592e-17	1.43404e-15
	0	0	1	1.34667e-12	4.17587e-09	2.28829e-08	1.25366e-09
	0	0	1	1.34447e-17	1.09655e-11	7.33527e-14	5.72498e-13
	0	0	1	1.70403e-13	1.41203e-08	6.75522e-10	1.45206e-08
	0	3	0.026161	9.19614e-07	5.736e-06	0.972795	0.00103701
	1	1	2.90395e-05	0.996682	0.00326657	1.64635e-05	5.56833e-06
	1	1	9.47785e-05	0.994379	0.00540976	6.43942e-05	5.21227e-05
	1	1	6.40713e-05	0.996854	0.003004	5.97614e-05	1.82558e-05
	1	1	6.16978e-05	0.994072	0.00577762	5.99853e-05	2.90085e-05
	1	1	6.86647e-06	0.999437	0.000553935	1.5962e-06	9.20898e-07
	1	1	5.88835e-05	0.996817	0.0030814	2.78119e-05	1.46399e-05
	1	1	1.96883e-05	0.997978	0.00196922	1.55143e-05	1.71727e-05
	1	1	8.94608e-06	0.998466	0.0015145	5.80472e-06	4.36638e-06
	1	1	2.77436e-05	0.997368	0.00258535	1.22896e-05	6.86055e-06
	1	1	1.58436e-05	0.99788	0.00208574	1.06992e-05	7.55924e-06
	1	1	2.85422e-05	0.997639	0.00229822	2.20895e-05	1.21784e-05
	1	1	9.68227e-06	0.998826	0.00115705	4.9229e-06	1.89652e-06
	1	1	5.14938e-05	0.995896	0.003992	3.40585e-05	2.61622e-05
	1	1	9.05448e-06	0.998409	0.00157473	5.28353e-06	2.52596e-06
	1	1	1.26559e-05	0.998267	0.00170561	8.82908e-06	5.92105e-06
	1	1	9.48059e-05	0.992645	0.00714511	7.21453e-05	4.33506e-05
	1	1	7.56587e-05	0.991333	0.0084513	8.96591e-05	5.07024e-05
	1	1	3.48494e-05	0.995932	0.00397273	3.40681e-05	2.65121e-05
	1	1	4.36826e-05	0.995099	0.00480213	3.72618e-05	1.76246e-05
	1	1	2.96671e-05	0.997215	0.00272338	1.79354e-05	1.449e-05
	1	1	9.97877e-06	0.999392	0.000593993	2.71662e-06	1.36891e-06
	1	1	2.01636e-06	0.999575	0.000421852	5.44585e-07	2.30921e-07
	1	1	2.52609e-05	0.998358	0.00160033	9.17765e-06	7.49613e-06
	1	1	0.00125857	0.940767	0.0453213	0.00952585	0.0031276
	1	1	5.13146e-05	0.995845	0.00405715	2.86915e-05	1.81848e-05
	1	1	9.22379e-06	0.999043	0.000941657	3.98862e-06	1.84659e-06
	1	1	6.21337e-06	0.999	0.000986087	3.95498e-06	3.41301e-06
	1	1	0.000111064	0.992558	0.00705014	0.000149128	0.000131889
	1	1	2.34456e-05	0.996606	0.0033361	2.18106e-05	1.30435e-05
	1	1	4.78764e-05	0.996624	0.00328823	2.3523e-05	1.60653e-05
	1	1	2.28787e-05	0.997236	0.00271443	1.66228e-05	1.05203e-05
	1	1	0.000140462	0.993898	0.005646	0.000191178	0.000124389
	1	1	1.41074e-05	0.998058	0.00191598	7.84914e-06	4.34849e-06
	1	1	0.00130088	0.959965	0.0365594	0.00135641	0.000817915
	1	1	1.04145e-05	0.999074	0.00090828	4.31119e-06	3.2557e-06
	1	1	5.16928e-05	0.996683	0.00323443	2.04262e-05	9.98402e-06
	1	1	4.24118e-05	0.995975	0.00392473	4.11553e-05	1.66999e-05
	1	1	0.000109326	0.997637	0.00213212	8.64739e-05	3.47649e-05
	1	1	0.000149357	0.98994	0.00964873	0.000172088	8.95824e-05
	1	1	7.15438e-05	0.993541	0.0062845	6.46943e-05	3.85024e-05
	1	1	6.14748e-05	0.996965	0.00293623	2.28091e-05	1.49164e-05
	1	1	8.99548e-06	0.998896	0.00109023	3.10383e-06	1.30747e-06
	1	1	2.71808e-05	0.998295	0.00166909	6.81491e-06	2.38669e-06
	1	1	3.63224e-05	0.998434	0.0015158	8.7606e-06	5.51024e-06
	1	1	2.26935e-05	0.996408	0.00353307	2.34242e-05	1.3194e-05
	1	1	0.00011298	0.994398	0.00534832	7.8831e-05	6.21684e-05
	1	1	9.10669e-05	0.994637	0.00510971	0.000105043	5.76311e-05
	1	1	7.06776e-06	0.998543	0.00144444	4.00389e-06	2.03367e-06
	1	1	7.64642e-05	0.996155	0.00368243	5.70573e-05	2.94675e-05
	1	1	0.000154278	0.991345	0.00818551	0.000201552	0.000113672
	1	1	0.000104312	0.990898	0.0087908	0.000139209	6.73014e-05
	1	1	0.000114937	0.99363	0.00606421	0.000110365	8.09719e-05
	1	1	4.0754e-05	0.995095	0.0047911	4.51468e-05	2.83157e-05
	1	1	3.80701e-05	0.996405	0.00352275	2.34242e-05	1.05433e-05
	1	1	1.60343e-05	0.998344	0.00162371	9.41562e-06	6.45782e-06
	1	1	6.90295e-06	0.998838	0.001151	2.80878e-06	1.31009e-06
	1	1	1.18241e-05	0.998234	0.00174396	6.78275e-06	3.85839e-06
	1	1	1.87634e-05	0.997257	0.00269891	1.53432e-05	1.03212e-05
	1	1	2.69045e-05	0.996037	0.00389062	3.05939e-05	1.52978e-05
	1	1	1.62054e-05	0.999025	0.000951722	4.19067e-06	3.14452e-06
	1	1	0.00024218	0.98748	0.0114534	0.000508555	0.000315803
	1	1	7.64674e-05	0.992242	0.00748362	0.000102944	9.47613e-05
	1	1	3.07336e-05	0.996067	0.00384121	3.70033e-05	2.44468e-05
	1	1	7.36062e-06	0.998282	0.00170071	6.26901e-06	3.85471e-06
	1	1	0.00285533	0.907115	0.033571	0.0325416	0.0239172
	1	1	2.30798e-05	0.997105	0.00283896	1.76006e-05	1.53804e-05
	1	1	0.000129181	0.993993	0.0057494	7.98623e-05	4.89322e-05
	1	1	4.07397e-05	0.997283	0.00263229	2.64039e-05	1.73699e-05
	1	1	4.11284e-06	0.999113	0.000879692	2.2869e-06	1.36604e-06
	1	1	4.09973e-05	0.99701	0.00291583	2.26722e-05	1.03391e-05
	1	1	0.000313174	0.986508	0.0127506	0.000239036	0.000188842
	1	1	6.8977e-06	0.998944	0.00104424	2.82817e-06	1.72958e-06
	1	1	5.92533e-06	0.998912	0.00107729	2.77651e-06	1.607e-06
	1	1	1.84976e-05	0.997956	0.00201265	8.38046e-06	4.93444e-06
	1	1	0.000224526	0.989995	0.00940753	0.000239614	0.000133833
	1	1	0.000589886	0.989097	0.00986926	0.000290649	0.000153222
	1	1	7.90432e-06	0.999054	0.00093303	2.79269e-06	1.82129e-06
	1	1	9.4567e-05	0.996079	0.00377027	4.0358e-05	1.58676e-05
	1	1	5.82429e-05	0.996089	0.00381809	2.30452e-05	1.20564e-05
	1	1	0.000935967	0.979832	0.0171566	0.00138382	0.000691588
	1	1	8.91204e-05	0.995954	0.00388092	5.22401e-05	2.39083e-05
	1	1	1.64707e-05	0.997877	0.00209089	1.06714e-05	5.33795e-06
	1	1	5.05431e-06	0.999258	0.000734015	1.98955e-06	1.1689e-06
	1	1	1.76006e-05	0.997608	0.00235205	1.34054e-05	9.19652e-06
	1	1	3.75177e-05	0.995263	0.00463028	4.11236e-05	2.77708e-05
	1	1	2.27861e-05	0.998258	0.00170973	6.05178e-06	3.07462e-06
	1	1	3.17379e-05	0.996796	0.00312904	2.37598e-05	1.96001e-05
	1	1	3.2898e-05	0.997655	0.00229129	1.30843e-05	7.51292e-06
	1	1	1.65714e-05	0.998142	0.00182598	9.75276e-06	5.37721e-06
	1	1	9.35421e-07	0.999784	0.000214717	2.20137e-07	1.2284e-07
	1	1	3.83216e-06	0.999413	0.000580494	1.48373e-06	7.76494e-07
	1	1	0.00890105	0.78846	0.0724791	0.0719112	0.0582486
	1	1	7.73797e-05	0.992895	0.00688592	8.81091e-05	5.38291e-05
	1	1	1.56982e-05	0.998636	0.00134206	4.81254e-06	1.84135e-06
	1	1	0.000425362	0.989062	0.00992242	0.000378351	0.000211388
	1	1	5.62435e-05	0.996189	0.00371408	2.91181e-05	1.20102e-05
	1	1	4.53699e-05	0.996431	0.0034725	2.7359e-05	2.33307e-05
	1	1	4.3642e-05	0.997394	0.00252189	2.12435e-05	1.89272e-05
	1	1	3.17722e-05	0.998336	0.00161699	1.01891e-05	4.8307e-06
	1	1	9.87319e-05	0.99277	0.00685054	0.000157156	0.000123214
	1	1	3.58265e-06	0.999654	0.000341872	5.90063e-07	2.06542e-07
	1	1	1.01216e-06	0.999778	0.000220756	2.0319e-07	7.87284e-08
	1	1	3.126e-06	0.999575	0.000420589	8.13454e-07	2.14005e-07
	1	1	0.000222436	0.99051	0.00894591	0.000175427	0.000146102
	1	1	2.18066e-05	0.997602	0.0023591	1.09748e-05	6.09027e-06
	1	1	0.000169409	0.994939	0.0047169	0.000122821	5.17969e-05
	1	1	9.83984e-05	0.994267	0.00554833	5.16959e-05	3.45651e-05
	1	1	0.000136885	0.990053	0.00944685	0.000254785	0.000108617
	1	1	4.65625e-06	0.998895	0.00109626	2.69509e-06	1.34761e-06
	1	1	4.89715e-05	0.995405	0.00444172	5.00995e-05	5.44482e-05
	1	1	1.76053e-06	0.999544	0.000453668	5.5924e-07	2.60497e-07
	1	1	9.69992e-06	0.998731	0.00124883	6.01531e-06	4.91533e-06
	1	1	8.35239e-06	0.99886	0.00112576	4.23251e-06	1.99857e-06
	1	1	1.66374e-05	0.997149	0.00281376	1.31727e-05	7.029e-06
	1	1	2.44931e-05	0.997616	0.00233828	1.31418e-05	8.18731e-06
	1	1	3.58641e-05	0.995198	0.00470661	3.6258e-05	2.31061e-05
	1	1	0.000122192	0.994445	0.00522956	0.000159829	4.33057e-05
	1	1	5.18643e-06	0.998997	0.000994043	2.36842e-06	1.45265e-06
	1	1	1.51913e-05	0.998143	0.00182799	9.49023e-06	4.20534e-06
	1	1	0.000348541	0.983243	0.015507	0.000517764	0.000383481
	1	1	6.84549e-05	0.996541	0.00333813	3.02613e-05	2.27473e-05
	1	1	4.67032e-05	0.996536	0.00338179	2.25043e-05	1.33303e-05
	1	1	2.63441e-05	0.995847	0.00407738	3.08889e-05	1.81915e-05
	1	1	4.88626e-05	0.994971	0.00491793	4.0267e-05	2.18225e-05
	1	1	9.61622e-06	0.998717	0.001266	4.59881e-06	3.15757e-06
	1	1	0.000815957	0.974701	0.0222806	0.00115241	0.00105041
	1	1	2.92352e-05	0.997038	0.00291189	1.31647e-05	8.11698e-06
	1	1	1.86437e-05	0.997863	0.00209233	1.31312e-05	1.24347e-05
	1	1	4.18287e-06	0.999583	0.000411286	7.85184e-07	4.16443e-07
	1	1	4.58637e-05	0.995391	0.00446177	5.62476e-05	4.53656e-05
	1	1	7.40594e-06	0.99826	0.00172361	5.73375e-06	3.3628e-06
	1	1	1.30831e-05	0.998365	0.00161393	5.33958e-06	2.59361e-06
	1	1	2.54673e-06	0.999518	0.000479091	6.51498e-07	2.0032e-07
	1	1	4.26086e-05	0.99637	0.0035216	3.48785e-05	3.11839e-05
	1	1	1.78322e-05	0.996711	0.00323224	2.20208e-05	1.64456e-05
	1	1	3.81931e-05	0.998225	0.00171639	1.21778e-05	7.98283e-06
	1	1	2.51428e-05	0.99674	0.00320223	2.10307e-05	1.14477e-05
	1	1	1.48324e-05	0.998985	0.000996263	3.03863e-06	1.22777e-06
	1	1	1.14234e-05	0.998188	0.00179019	7.26724e-06	3.28556e-06
	1	1	5.97913e-06	0.998609	0.00137594	5.14791e-06	3.94764e-06
	1	1	0.000244698	0.994438	0.00492396	0.000253171	0.000139875
	1	1	0.00073206	0.976129	0.0216597	0.000814917	0.000664482
	1	1	1.71261e-05	0.996532	0.00341692	2.03071e-05	1.34989e-05
	1	1	6.90209e-06	0.99904	0.000949485	2.1832e-06	1.23315e-06
	1	1	5.25816e-05	0.997006	0.00291102	1.94543e-05	1.13116e-05
	1	1	0.000213452	0.986271	0.0129575	0.000362485	0.000195904
	1	1	0.000243807	0.993628	0.00588259	0.00019405	5.12125e-05
	1	1	1.60353e-05	0.99832	0.00164958	8.36673e-06	5.5742e-06
	1	1	4.83405e-05	0.995947	0.00392509	4.47986e-05	3.51711e-05
	1	1	3.08868e-05	0.99659	0.00334	2.80268e-05	1.07445e-05
	1	1	8.45551e-06	0.998985	0.00100297	2.59803e-06	1.40263e-06
	1	1	0.000304925	0.982924	0.0161961	0.00034977	0.000224783
	1	1	1.43787e-05	0.998706	0.00127304	4.82321e-06	2.0292e-06
	1	2	0.00135886	0.368364	0.556833	0.0434673	0.0299761
	1	1	2.40089e-05	0.996896	0.00305024	1.85336e-05	1.09857e-05
	1	1	2.7053e-05	0.997111	0.00280856	3.33439e-05	1.98474e-05
	1	1	0.000205792	0.98859	0.0103747	0.000356435	0.000472841
	1	1	1.36668e-05	0.998354	0.00162185	6.57407e-06	3.70299e-06
	2	2	0.000575069	0.0056113	0.756148	0.180537	0.0571288
	2	2	3.09302e-05	3.5895e-07	0.999925	4.167e-05	2.03542e-06
	2	2	0.000217146	0.000390638	0.960411	0.0369864	0.00199463
	2	2	0.000910896	5.81974e-05	0.997629	0.0011637	0.000237828
	2	2	8.57806e-05	5.10552e-05	0.998634	0.00114727	8.21816e-05
	2	2	0.0274804	0.00759155	0.692983	0.123256	0.148689
	2	2	0.00521253	0.00208329	0.960784	0.0239753	0.00794529
	2	2	0.00516156	0.0249411	0.714088	0.188461	0.0673488
	2	2	6.9439e-05	0.000138104	0.99802	0.001463	0.000309165
	2	2	0.000132503	2.51902e-06	0.999363	0.000458009	4.42915e-05
	2	2	0.000221058	0.00119513	0.991879	0.00526578	0.00143921
	2	2	0.00376399	0.183456	0.424318	0.300327	0.0881351
	2	2	0.000242955	0.000262045	0.995099	0.0039631	0.000432656
	2	2	0.000105762	0.0919475	0.907756	0.000118934	7.21518e-05
	2	2	0.000238344	0.0185252	0.980175	0.000680934	0.000380377
	2	2	0.0111965	0.00143271	0.746097	0.0364602	0.204813
	2	2	0.000299951	0.000834168	0.980424	0.0152421	0.00320011
	2	2	3.66626e-05	4.5158e-07	0.999914	4.53464e-05	3.69642e-06
	2	2	0.000137048	1.61515e-06	0.999659	0.0001939	8.49053e-06
	2	2	0.000185122	3.91854e-06	0.998108	0.00159911	0.000104138
	2	2	0.000360128	9.95214e-06	0.998899	0.000545711	0.000185243
	2	2	5.72445e-05	0.000351197	0.996264	0.00267333	0.000653807
	2	2	0.0114684	0.00223106	0.915437	0.0478016	0.023062
	2	2	0.00121685	0.000148623	0.905758	0.0480034	0.0448736
	2	2	4.23852e-06	5.48579e-07	0.99998	1.46059e-05	8.74075e-07
	2	2	0.000139254	0.000187285	0.98676	0.0110439	0.00187013
	2	2	0.00182756	0.000171303	0.993518	0.00287142	0.00161173
	2	2	5.87487e-05	0.00664069	0.993192	6.86694e-05	3.98959e-05
	2	2	0.000116427	3.9873e-05	0.970212	0.00136664	0.0282654
	2	1	1.30351e-05	0.998409	0.00157026	4.96605e-06	2.24722e-06
	2	2	0.00346493	0.000634007	0.89562	0.089186	0.0110949
	2	0	0.723191	0.000340757	0.263874	0.00573384	0.00685982
	2	2	0.000232113	0.000363716	0.912994	0.0854767	0.000933995
	2	2	4.89623e-05	0.00354923	0.996354	2.69196e-05	2.04114e-05
	2	2	6.31762e-05	0.000777009	0.99463	0.00385812	0.000671555
	2	2	0.000478358	1.07766e-05	0.997643	0.00180041	6.77864e-05
	2	2	0.0255307	0.0541448	0.527043	0.0560407	0.337241
	2	2	0.00259269	0.415493	0.484485	0.0767039	0.0207246
	2	2	0.0026572	0.000362353	0.587114	0.349557	0.0603087
	2	3	0.00617462	0.00245931	0.334726	0.630805	0.0258354
	2	2	0.00502211	0.000915022	0.881161	0.0644433	0.0484589
	2	2	0.000163959	0.000307174	0.969509	0.0280754	0.00194463
	2	2	0.000517264	3.14463e-05	0.997717	0.00140863	0.000325466
	2	2	0.000295574	0.0113855	0.808054	0.141183	0.0390822
	2	2	0.000669254	0.0131737	0.952543	0.0255607	0.00805314
	2	2	0.000605344	3.09976e-05	0.997745	0.00126609	0.000352256
	2	2	2.55518e-05	8.8585e-06	0.999696	0.000227579	4.22334e-05
	2	2	0.000258514	0.00114317	0.94945	0.0319328	0.017216
	3	3	1.48609e-07	1.35283e-09	8.57485e-07	0.986575	0.013424
	3	3	1.15102e-08	1.51868e-10	6.54639e-07	0.81563	0.184369
	3	3	3.54447e-05	5.00706e-07	2.61725e-05	0.998584	0.00135375
	3	3	1.87534e-05	4.72499e-07	7.67765e-05	0.758956	0.240948
	3	3	0.000209872	2.37754e-05	0.00177875	0.991766	0.00622199
	3	3	0.000512153	0.000143026	0.00756076	0.807668	0.184116
	3	3	2.70167e-06	8.83596e-09	1.4689e-06	0.999458	0.00053743
	3	3	4.58477e-06	1.64486e-07	2.15484e-05	0.871808	0.128166
	3	4	4.1536e-07	8.01686e-09	0.000250677	0.00591309	0.993836
	3	3	0.000490788	0.000118545	0.00532115	0.973598	0.0204712
	3	3	1.16078e-08	1.22808e-11	4.54228e-09	0.999999	9.05178e-07
	3	3	2.73698e-05	8.98671e-07	5.94046e-05	0.998985	0.000927636
	3	3	1.16422e-11	9.47354e-18	8.23216e-14	1	1.59653e-09
	3	3	5.40742e-06	4.31521e-07	2.02172e-05	0.999535	0.000438462
	3	3	2.07558e-05	3.08024e-06	0.000508494	0.863099	0.136369
	3	3	1.60181e-07	6.05572e-10	1.80715e-07	0.99991	8.97789e-05
	3	3	6.22355e-05	6.17892e-05	0.00437083	0.834863	0.160642
	3	3	4.2806e-09	1.8038e-12	1.60515e-09	0.999998	1.91595e-06
	3	3	2.44289e-05	4.24549e-08	1.82317e-06	0.999862	0.000111526
	3	3	3.10349e-06	8.14914e-08	7.74179e-06	0.999215	0.000773603
	3	3	2.48712e-05	6.41551e-06	0.000260196	0.995369	0.00433992
	3	3	0.00295227	0.000712852	0.212382	0.775458	0.0084947
	3	3	0.000581552	1.95254e-05	0.000353921	0.976385	0.0226603
	3	3	0.00292915	0.00199763	0.160016	0.661784	0.173273
	3	3	2.56539e-06	1.12962e-07	9.88818e-06	0.999357	0.000630348
	3	3	6.46464e-05	4.59712e-05	0.00984829	0.609738	0.380303
	3	3	2.33838e-05	3.92928e-06	0.000121252	0.998414	0.00143726
	3	3	2.7974e-08	3.37159e-12	1.68094e-09	0.999999	8.97895e-07
	3	3	3.24768e-05	1.98042e-06	0.000111611	0.985741	0.014113
	3	3	0.000624907	0.000173329	0.0209518	0.948654	0.0295954
	3	3	3.68016e-07	2.85228e-09	5.28157e-07	0.999916	8.26755e-05
	3	3	1.96853e-05	3.52051e-06	8.4667e-05	0.999046	0.000845864
	3	3	2.2001e-07	1.77162e-09	9.73576e-07	0.997909	0.00209028
	3	3	3.41683e-07	1.66073e-09	2.96463e-07	0.999912	8.78216e-05
	3	3	0.000236873	2.54386e-07	7.00056e-06	0.998675	0.0010813
	3	3	9.6664e-05	1.92316e-05	0.00159227	0.858334	0.139958
	3	3	0.000817515	6.0572e-05	0.0942048	0.90147	0.00344742
	3	4	3.7994e-06	3.67141e-07	0.00136859	0.0272146	0.971413
	3	3	2.06469e-06	2.92086e-09	4.92103e-07	0.999619	0.00037837
	3	3	1.11734e-05	9.52736e-07	0.000111257	0.99016	0.00971607
	3	3	0.00128762	4.93588e-06	6.0403e-05	0.997704	0.000943272
	3	3	0.000100964	1.90518e-05	0.00435489	0.979654	0.0158711
	3	3	8.25454e-08	1.16883e-11	3.52568e-09	0.999999	1.26708e-06
	3	3	1.8246e-05	1.3232e-06	5.47306e-05	0.998141	0.00178434
	3	3	1.15839e-08	4.45817e-13	2.76784e-10	1	3.14397e-07
	4	4	6.20594e-08	6.08387e-11	3.4485e-05	0.000418125	0.999547
	4	4	2.1242e-06	1.05208e-07	6.65243e-05	0.233296	0.766636
	4	4	5.57583e-06	4.96455e-08	0.000729583	0.00487469	0.99439
	4	4	0.00010117	8.14509e-05	0.00427202	0.0627117	0.932834
	4	4	1.62422e-08	6.97071e-11	2.83408e-05	0.00142452	0.998547
	4	4	2.55554e-06	1.49203e-08	0.000188614	0.00705878	0.99275
	4	4	3.16913e-05	5.19733e-07	0.00167266	0.00733958	0.990956
	4	4	0.000316044	5.44146e-07	0.00114373	0.00287209	0.995668
	4	4	7.95286e-09	1.12789e-11	1.10965e-08	2.70441e-05	0.999973
	4	4	6.89413e-06	3.42801e-07	7.86372e-05	0.042369	0.957545
	4	4	8.51625e-11	3.69879e-15	3.66908e-07	4.72983e-06	0.999995
	4	4	1.07913e-08	3.54161e-12	1.24938e-05	6.3707e-05	0.999924
	4	4	0.000527169	5.6476e-05	0.0113707	0.175853	0.812193
	4	4	6.3212e-06	7.80229e-08	0.000378095	0.00347189	0.996144
	4	3	7.96645e-05	9.5913e-06	0.000495114	0.82257	0.176845
	4	3	4.13303e-05	4.63359e-06	0.000572829	0.896823	0.102558
	4	4	3.13247e-05	1.95593e-06	0.00182359	0.18201	0.816133
	4	4	5.13249e-06	1.00224e-06	0.00144967	0.183057	0.815487
	4	4	0.000131397	3.46524e-06	0.00385233	0.0167057	0.979307
	4	4	7.87305e-06	8.80976e-08	0.00038692	0.0342067	0.965399
	4	4	5.30883e-06	5.30123e-07	0.000848463	0.00455683	0.994589
	4	4	1.88636e-07	3.44468e-09	5.51479e-05	0.031252	0.968693
	4	4	8.87415e-08	5.53859e-09	9.48831e-05	0.000468038	0.999437
	4	4	3.5384e-06	0.000200903	0.00754586	6.30074e-07	0.992249
	4	4	0.00063902	0.0153235	0.0161504	3.16242e-05	0.967855
	4	4	7.02771e-11	2.1783e-07	0.00983392	2.04612e-10	0.990166
	4	4	1.08856e-06	4.55727e-05	0.223641	7.68397e-06	0.776304
	4	4	1.34076e-08	4.38239e-06	0.0210117	3.11216e-08	0.978984
	4	4	6.60691e-07	5.11138e-05	0.116938	2.08368e-06	0.883008
	4	4	2.94769e-05	0.000941032	0.238398	9.43263e-05	0.760537
	4	4	7.04916e-06	0.000615829	0.0107075	9.02259e-07	0.988669
	4	4	2.57331e-13	4.82307e-09	0.00322748	1.00653e-12	0.996773
	4	4	1.06911e-07	2.57548e-05	0.0879535	3.08702e-07	0.91202

## Sheet: Supplementary Figure 1a
	recall	precision
	1	0.43932
	0.994475	0.437956
	0.994475	0.439024
	0.994475	0.440098
	0.994475	0.441176
	0.994475	0.44226
	0.994475	0.44335
	0.994475	0.444444
	0.994475	0.445545
	0.994475	0.44665
	0.994475	0.447761
	0.994475	0.448878
	0.994475	0.45
	0.994475	0.451128
	0.994475	0.452261
	0.994475	0.453401
	0.994475	0.454545
	0.994475	0.455696
	0.994475	0.456853
	0.994475	0.458015
	0.994475	0.459184
	0.994475	0.460358
	0.994475	0.461538
	0.994475	0.462725
	0.994475	0.463918
	0.994475	0.465116
	0.994475	0.466321
	0.994475	0.467532
	0.994475	0.46875
	0.994475	0.469974
	0.994475	0.471204
	0.994475	0.472441
	0.994475	0.473684
	0.994475	0.474934
	0.994475	0.47619
	0.994475	0.477454
	0.994475	0.478723
	0.994475	0.48
	0.994475	0.481283
	0.994475	0.482574
	0.994475	0.483871
	0.994475	0.485175
	0.994475	0.486486
	0.994475	0.487805
	0.994475	0.48913
	0.994475	0.490463
	0.994475	0.491803
	0.994475	0.493151
	0.994475	0.494505
	0.994475	0.495868
	0.994475	0.497238
	0.994475	0.498615
	0.994475	0.5
	0.994475	0.501393
	0.994475	0.502793
	0.994475	0.504202
	0.994475	0.505618
	0.994475	0.507042
	0.994475	0.508475
	0.994475	0.509915
	0.994475	0.511364
	0.994475	0.512821
	0.994475	0.514286
	0.994475	0.515759
	0.994475	0.517241
	0.994475	0.518732
	0.994475	0.520231
	0.994475	0.521739
	0.994475	0.523256
	0.994475	0.524781
	0.994475	0.526316
	0.994475	0.527859
	0.994475	0.529412
	0.994475	0.530973
	0.994475	0.532544
	0.994475	0.534125
	0.994475	0.535714
	0.994475	0.537313
	0.994475	0.538922
	0.994475	0.540541
	0.994475	0.542169
	0.994475	0.543807
	0.994475	0.545455
	0.994475	0.547112
	0.994475	0.54878
	0.994475	0.550459
	0.994475	0.552147
	0.994475	0.553846
	0.994475	0.555556
	0.994475	0.557276
	0.994475	0.559006
	0.994475	0.560748
	0.994475	0.5625
	0.994475	0.564263
	0.994475	0.566038
	0.994475	0.567823
	0.994475	0.56962
	0.994475	0.571429
	0.994475	0.573248
	0.994475	0.57508
	0.994475	0.576923
	0.994475	0.578778
	0.994475	0.580645
	0.994475	0.582524
	0.994475	0.584416
	0.994475	0.586319
	0.994475	0.588235
	0.98895	0.586885
	0.98895	0.588816
	0.98895	0.590759
	0.98895	0.592715
	0.98895	0.594684
	0.98895	0.596667
	0.98895	0.598662
	0.98895	0.600671
	0.98895	0.602694
	0.98895	0.60473
	0.98895	0.60678
	0.98895	0.608844
	0.98895	0.610922
	0.98895	0.613014
	0.98895	0.61512
	0.98895	0.617241
	0.98895	0.619377
	0.98895	0.621528
	0.98895	0.623693
	0.98895	0.625874
	0.98895	0.62807
	0.98895	0.630282
	0.98895	0.632509
	0.98895	0.634752
	0.98895	0.637011
	0.98895	0.639286
	0.98895	0.641577
	0.98895	0.643885
	0.98895	0.646209
	0.98895	0.648551
	0.98895	0.650909
	0.98895	0.653285
	0.98895	0.655678
	0.98895	0.658088
	0.98895	0.660517
	0.983425	0.659259
	0.983425	0.66171
	0.983425	0.664179
	0.983425	0.666667
	0.983425	0.669173
	0.983425	0.671698
	0.983425	0.674242
	0.983425	0.676806
	0.983425	0.679389
	0.983425	0.681992
	0.983425	0.684615
	0.983425	0.687259
	0.983425	0.689922
	0.983425	0.692607
	0.983425	0.695313
	0.983425	0.698039
	0.983425	0.700787
	0.983425	0.703557
	0.983425	0.706349
	0.983425	0.709163
	0.983425	0.712
	0.983425	0.714859
	0.983425	0.717742
	0.983425	0.720648
	0.983425	0.723577
	0.983425	0.726531
	0.977901	0.72541
	0.977901	0.728395
	0.977901	0.731405
	0.977901	0.73444
	0.977901	0.7375
	0.977901	0.740586
	0.977901	0.743697
	0.977901	0.746835
	0.977901	0.75
	0.977901	0.753191
	0.977901	0.75641
	0.977901	0.759657
	0.977901	0.762931
	0.977901	0.766234
	0.977901	0.769565
	0.977901	0.772926
	0.977901	0.776316
	0.977901	0.779736
	0.977901	0.783186
	0.977901	0.786667
	0.977901	0.790179
	0.977901	0.793722
	0.977901	0.797297
	0.977901	0.800905
	0.977901	0.804545
	0.977901	0.808219
	0.977901	0.811927
	0.977901	0.815668
	0.977901	0.819444
	0.977901	0.823256
	0.977901	0.827103
	0.977901	0.830986
	0.977901	0.834906
	0.977901	0.838863
	0.977901	0.842857
	0.972376	0.842105
	0.972376	0.846154
	0.972376	0.850242
	0.972376	0.854369
	0.972376	0.858537
	0.972376	0.862745
	0.972376	0.866995
	0.972376	0.871287
	0.972376	0.875622
	0.972376	0.88
	0.972376	0.884422
	0.961326	0.883249
	0.961326	0.887755
	0.961326	0.892308
	0.961326	0.896907
	0.961326	0.901554
	0.961326	0.90625
	0.961326	0.910995
	0.955801	0.910526
	0.955801	0.915344
	0.950276	0.914894
	0.944751	0.914439
	0.944751	0.919355
	0.939227	0.918919
	0.933702	0.918478
	0.928177	0.918033
	0.928177	0.923077
	0.928177	0.928177
	0.928177	0.933333
	0.922652	0.932961
	0.917127	0.932584
	0.911602	0.932203
	0.906077	0.931818
	0.906077	0.937143
	0.900552	0.936782
	0.895028	0.936416
	0.889503	0.936047
	0.883978	0.935673
	0.878453	0.935294
	0.872928	0.934911
	0.867403	0.934524
	0.861878	0.934132
	0.856354	0.933735
	0.850829	0.933333
	0.845304	0.932927
	0.839779	0.932515
	0.839779	0.938272
	0.834254	0.937888
	0.828729	0.9375
	0.823204	0.937107
	0.81768	0.936709
	0.812155	0.936306
	0.80663	0.935897
	0.801105	0.935484
	0.79558	0.935065
	0.790055	0.934641
	0.78453	0.934211
	0.779006	0.933775
	0.773481	0.933333
	0.767956	0.932886
	0.762431	0.932432
	0.756906	0.931973
	0.751381	0.931507
	0.745856	0.931034
	0.740331	0.930556
	0.734807	0.93007
	0.729282	0.929577
	0.723757	0.929078
	0.718232	0.928571
	0.712707	0.928058
	0.712707	0.934783
	0.707182	0.934307
	0.701657	0.933824
	0.696133	0.933333
	0.690608	0.932836
	0.685083	0.932331
	0.679558	0.931818
	0.674033	0.931298
	0.668508	0.930769
	0.662983	0.930233
	0.657459	0.929688
	0.651934	0.929134
	0.646409	0.928571
	0.640884	0.928
	0.629834	0.926829
	0.624309	0.92623
	0.618785	0.92562
	0.61326	0.925
	0.61326	0.932773
	0.60221	0.931624
	0.596685	0.931034
	0.59116	0.930435
	0.585635	0.929825
	0.58011	0.929204
	0.574586	0.928571
	0.569061	0.927928
	0.563536	0.927273
	0.552486	0.925926
	0.546961	0.925234
	0.541436	0.924528
	0.535912	0.92381
	0.530387	0.923077
	0.524862	0.92233
	0.519337	0.921569
	0.513812	0.920792
	0.508287	0.92
	0.502762	0.919192
	0.497238	0.918367
	0.491713	0.917526
	0.486188	0.916667
	0.480663	0.915789
	0.475138	0.914894
	0.469613	0.913978
	0.464088	0.913043
	0.458564	0.912088
	0.453039	0.911111
	0.447514	0.910112
	0.441989	0.909091
	0.436464	0.908046
	0.430939	0.906977
	0.425414	0.905882
	0.41989	0.904762
	0.414365	0.903614
	0.40884	0.902439
	0.403315	0.901235
	0.39779	0.9
	0.392265	0.898734
	0.38674	0.897436
	0.381215	0.896104
	0.375691	0.894737
	0.370166	0.893333
	0.364641	0.891892
	0.359116	0.890411
	0.353591	0.888889
	0.348066	0.887324
	0.342541	0.885714
	0.337017	0.884058
	0.331492	0.882353
	0.325967	0.880597
	0.320442	0.878788
	0.314917	0.876923
	0.303867	0.873016
	0.298343	0.870968
	0.292818	0.868852
	0.287293	0.866667
	0.281768	0.864407
	0.281768	0.87931
	0.276243	0.877193
	0.270718	0.875
	0.265193	0.872727
	0.259669	0.87037
	0.254144	0.867925
	0.248619	0.865385
	0.243094	0.862745
	0.232044	0.857143
	0.232044	0.875
	0.232044	0.893617
	0.226519	0.891304
	0.220994	0.888889
	0.21547	0.886364
	0.209945	0.883721
	0.20442	0.880952
	0.198895	0.878049
	0.19337	0.875
	0.187845	0.871795
	0.18232	0.868421
	0.176796	0.864865
	0.171271	0.861111
	0.165746	0.857143
	0.160221	0.852941
	0.154696	0.848485
	0.149171	0.84375
	0.143646	0.83871
	0.138122	0.833333
	0.132597	0.827586
	0.127072	0.821429
	0.110497	0.8
	0.099448	0.782609
	0.093923	0.772727
	0.088398	0.761905
	0.088398	0.8
	0.082873	0.789474
	0.082873	0.882353
	0	1

## Sheet: Supplementary Figure 1b
	recall	precision			recall	precision			recall	precision
	1	0.93598			1	0.313149			1	0.47619
	0.999316	0.935939			0.994475	0.311958			0.988889	0.473404
	0.999316	0.936538			0.994475	0.3125			0.988889	0.475936
	0.999316	0.937139			0.994475	0.313043			0.988889	0.478495
	0.999316	0.937741			0.994475	0.313589			0.988889	0.481081
	0.998632	0.937701			0.994475	0.314136			0.988889	0.483696
	0.998632	0.938303			0.994475	0.314685			0.988889	0.486339
	0.998632	0.938907			0.994475	0.315236			0.988889	0.489011
	0.998632	0.939511			0.994475	0.315789			0.988889	0.491713
	0.998632	0.940116			0.994475	0.316344			0.988889	0.494444
	0.998632	0.940722			0.994475	0.316901			0.988889	0.497207
	0.998632	0.941328			0.994475	0.31746			0.988889	0.5
	0.998632	0.941935			0.994475	0.318021			0.988889	0.502825
	0.998632	0.942544			0.994475	0.318584			0.977778	0.5
	0.998632	0.943152			0.994475	0.319149			0.977778	0.502857
	0.998632	0.943762			0.994475	0.319716			0.977778	0.505747
	0.998632	0.944373			0.994475	0.320285			0.977778	0.508671
	0.998632	0.944984			0.994475	0.320856			0.977778	0.511628
	0.998632	0.945596			0.994475	0.321429			0.977778	0.51462
	0.998632	0.946209			0.994475	0.322004			0.977778	0.517647
	0.998632	0.946822			0.994475	0.322581			0.977778	0.52071
	0.998632	0.947437			0.994475	0.32316			0.977778	0.52381
	0.998632	0.948052			0.994475	0.323741			0.977778	0.526946
	0.998632	0.948668			0.994475	0.324324			0.977778	0.53012
	0.998632	0.949285			0.994475	0.32491			0.977778	0.533333
	0.998632	0.949902			0.994475	0.325497			0.977778	0.536585
	0.998632	0.950521			0.994475	0.326087			0.977778	0.539877
	0.998632	0.95114			0.994475	0.326679			0.977778	0.54321
	0.998632	0.95176			0.994475	0.327273			0.977778	0.546584
	0.998632	0.952381			0.994475	0.327869			0.977778	0.55
	0.998632	0.953003			0.994475	0.328467			0.977778	0.553459
	0.998632	0.953625			0.994475	0.329068			0.977778	0.556962
	0.997948	0.953595			0.994475	0.32967			0.977778	0.56051
	0.997948	0.954218			0.994475	0.330275			0.977778	0.564103
	0.997948	0.954843			0.994475	0.330882			0.977778	0.567742
	0.997948	0.955468			0.994475	0.331492			0.977778	0.571429
	0.997948	0.956094			0.994475	0.332103			0.977778	0.575163
	0.997948	0.956721			0.994475	0.332717			0.977778	0.578947
	0.997948	0.957349			0.994475	0.333333			0.977778	0.582781
	0.997264	0.957321			0.994475	0.333952			0.977778	0.586667
	0.997264	0.95795			0.994475	0.334572			0.977778	0.590604
	0.997264	0.95858			0.994475	0.335196			0.966667	0.587838
	0.997264	0.959211			0.994475	0.335821			0.966667	0.591837
	0.997264	0.959842			0.994475	0.336449			0.966667	0.59589
	0.99658	0.959816			0.994475	0.337079			0.966667	0.6
	0.99658	0.960448			0.994475	0.337711			0.955556	0.597222
	0.99658	0.961082			0.994475	0.338346			0.955556	0.601399
	0.99658	0.961716			0.994475	0.338983			0.955556	0.605634
	0.995896	0.961691			0.994475	0.339623			0.955556	0.609929
	0.995896	0.962327			0.994475	0.340265			0.955556	0.614286
	0.995896	0.962963			0.994475	0.340909			0.955556	0.618705
	0.995896	0.9636			0.994475	0.341556			0.955556	0.623188
	0.995212	0.963576			0.994475	0.342205			0.944444	0.620438
	0.994528	0.963552			0.994475	0.342857			0.944444	0.625
	0.994528	0.964191			0.994475	0.343511			0.944444	0.62963
	0.994528	0.964831			0.994475	0.344168			0.944444	0.634328
	0.994528	0.965471			0.994475	0.344828			0.933333	0.631579
	0.994528	0.966113			0.994475	0.345489			0.933333	0.636364
	0.994528	0.966755			0.994475	0.346154			0.933333	0.641221
	0.994528	0.967399			0.994475	0.346821			0.922222	0.638462
	0.994528	0.968043			0.994475	0.34749			0.922222	0.643411
	0.994528	0.968688			0.994475	0.348162			0.922222	0.648438
	0.993844	0.968667			0.994475	0.348837			0.922222	0.653543
	0.99316	0.968646			0.994475	0.349515			0.922222	0.65873
	0.99316	0.969292			0.994475	0.350195			0.922222	0.664
	0.99316	0.96994			0.994475	0.350877			0.922222	0.669355
	0.99316	0.970588			0.994475	0.351563			0.911111	0.666667
	0.992476	0.970569			0.994475	0.35225			0.9	0.663934
	0.991792	0.970549			0.994475	0.352941			0.9	0.669421
	0.991792	0.971199			0.994475	0.353635			0.888889	0.666667
	0.991792	0.97185			0.994475	0.354331			0.888889	0.672269
	0.991792	0.972502			0.994475	0.35503			0.888889	0.677966
	0.991792	0.973154			0.994475	0.355731			0.888889	0.683761
	0.991792	0.973808			0.994475	0.356436			0.888889	0.689655
	0.991792	0.974462			0.994475	0.357143			0.888889	0.695652
	0.991108	0.974445			0.994475	0.357853			0.888889	0.701754
	0.990424	0.974428			0.994475	0.358566			0.888889	0.707965
	0.990424	0.975084			0.994475	0.359281			0.888889	0.714286
	0.98974	0.975067			0.994475	0.36			0.888889	0.720721
	0.98974	0.975725			0.994475	0.360721			0.877778	0.718182
	0.989056	0.975709			0.994475	0.361446			0.866667	0.715596
	0.988372	0.975692			0.994475	0.362173			0.866667	0.722222
	0.988372	0.976351			0.994475	0.362903			0.855556	0.719626
	0.988372	0.977011			0.994475	0.363636			0.855556	0.726415
	0.987688	0.976996			0.994475	0.364372			0.844444	0.72381
	0.987688	0.977657			0.994475	0.365112			0.844444	0.730769
	0.987688	0.97832			0.994475	0.365854			0.844444	0.737864
	0.987004	0.978305			0.994475	0.366599			0.844444	0.745098
	0.987004	0.978969			0.994475	0.367347			0.844444	0.752475
	0.987004	0.979633			0.994475	0.368098			0.844444	0.76
	0.98632	0.97962			0.994475	0.368852			0.844444	0.767677
	0.985636	0.979606			0.994475	0.36961			0.833333	0.765306
	0.985636	0.980272			0.994475	0.37037			0.822222	0.762887
	0.985636	0.980939			0.994475	0.371134			0.811111	0.760417
	0.985636	0.981608			0.994475	0.371901			0.8	0.757895
	0.985636	0.982277			0.994475	0.372671			0.788889	0.755319
	0.984952	0.982265			0.994475	0.373444			0.788889	0.763441
	0.984268	0.982253			0.994475	0.37422			0.777778	0.76087
	0.983584	0.98224			0.994475	0.375			0.777778	0.769231
	0.983584	0.982912			0.994475	0.375783			0.766667	0.766667
	0.983584	0.983584			0.994475	0.376569			0.766667	0.775281
	0.983584	0.984257			0.994475	0.377358			0.755556	0.772727
	0.983584	0.984932			0.994475	0.378151			0.744444	0.770115
	0.983584	0.985607			0.994475	0.378947			0.744444	0.77907
	0.983584	0.986283			0.994475	0.379747			0.733333	0.776471
	0.9829	0.986273			0.994475	0.38055			0.733333	0.785714
	0.982216	0.986264			0.994475	0.381356			0.722222	0.783133
	0.982216	0.986942			0.994475	0.382166			0.711111	0.780488
	0.982216	0.98762			0.994475	0.382979			0.7	0.777778
	0.981532	0.987612			0.994475	0.383795			0.688889	0.775
	0.981532	0.988292			0.994475	0.384615			0.688889	0.78481
	0.980848	0.988284			0.994475	0.385439			0.677778	0.782051
	0.980164	0.988276			0.994475	0.386266			0.666667	0.779221
	0.980164	0.988958			0.994475	0.387097			0.655556	0.776316
	0.97948	0.98895			0.994475	0.387931			0.655556	0.786667
	0.97948	0.989634			0.994475	0.388769			0.655556	0.797297
	0.978796	0.989627			0.994475	0.38961			0.655556	0.808219
	0.978112	0.989619			0.994475	0.390456			0.644444	0.805556
	0.977428	0.989612			0.994475	0.391304			0.633333	0.802817
	0.977428	0.990298			0.994475	0.392157			0.633333	0.814286
	0.977428	0.990985			0.994475	0.393013			0.622222	0.811594
	0.976744	0.990978			0.994475	0.393873			0.622222	0.823529
	0.97606	0.990972			0.994475	0.394737			0.622222	0.835821
	0.975376	0.990966			0.994475	0.395604			0.611111	0.833333
	0.974692	0.99096			0.994475	0.396476			0.611111	0.846154
	0.974008	0.990953			0.994475	0.397351			0.6	0.84375
	0.973324	0.990947			0.994475	0.39823			0.6	0.857143
	0.97264	0.990941			0.994475	0.399113			0.588889	0.854839
	0.97264	0.991632			0.994475	0.4			0.577778	0.852459
	0.971956	0.991626			0.994475	0.400891			0.566667	0.85
	0.971272	0.99162			0.994475	0.401786			0.555556	0.847458
	0.970588	0.991614			0.994475	0.402685			0.555556	0.862069
	0.970588	0.992308			0.994475	0.403587			0.544444	0.859649
	0.969904	0.992302			0.994475	0.404494			0.533333	0.857143
	0.96922	0.992297			0.994475	0.405405			0.533333	0.872727
	0.968536	0.992292			0.994475	0.406321			0.522222	0.87037
	0.967852	0.992286			0.994475	0.40724			0.511111	0.867925
	0.967852	0.992982			0.994475	0.408163			0.511111	0.884615
	0.967168	0.992978			0.994475	0.409091			0.5	0.882353
	0.967168	0.993675			0.994475	0.410023			0.488889	0.88
	0.966484	0.993671			0.994475	0.410959			0.477778	0.877551
	0.9658	0.993666			0.994475	0.411899			0.466667	0.875
	0.9658	0.994366			0.994475	0.412844			0.466667	0.893617
	0.965116	0.994362			0.994475	0.413793			0.455556	0.891304
	0.964432	0.994358			0.994475	0.414747			0.444444	0.888889
	0.964432	0.99506			0.994475	0.415704			0.433333	0.886364
	0.963748	0.995056			0.994475	0.416667			0.422222	0.883721
	0.963064	0.995053			0.994475	0.417633			0.411111	0.880952
	0.96238	0.99505			0.994475	0.418605			0.411111	0.902439
	0.96238	0.995754			0.994475	0.41958			0.4	0.9
	0.961696	0.995751			0.994475	0.420561			0.388889	0.897436
	0.961696	0.996456			0.994475	0.421546			0.377778	0.894737
	0.961696	0.997163			0.994475	0.422535			0.366667	0.891892
	0.961012	0.997161			0.994475	0.423529			0.355556	0.888889
	0.961012	0.997869			0.994475	0.424528			0.344444	0.885714
	0.960328	0.997868			0.994475	0.425532			0.333333	0.882353
	0.959644	0.997866			0.994475	0.42654			0.322222	0.878788
	0.95896	0.997865			0.994475	0.427553			0.311111	0.875
	0.958276	0.997863			0.994475	0.428571			0.3	0.870968
	0.957592	0.997862			0.994475	0.429594			0.288889	0.866667
	0.956908	0.99786			0.994475	0.430622			0.288889	0.896552
	0.956224	0.997859			0.994475	0.431655			0.277778	0.892857
	0.95554	0.997857			0.994475	0.432692			0.266667	0.888889
	0.954856	0.997856			0.994475	0.433735			0.255556	0.884615
	0.954172	0.997854			0.994475	0.434783			0.244444	0.88
	0.953488	0.997853			0.994475	0.435835			0.233333	0.875
	0.952804	0.997851			0.994475	0.436893			0.222222	0.869565
	0.95212	0.997849			0.994475	0.437956			0.222222	0.909091
	0.951436	0.997848			0.994475	0.439024			0.211111	0.904762
	0.950752	0.997846			0.994475	0.440098			0.2	0.9
	0.950068	0.997845			0.994475	0.441176			0.188889	0.894737
	0.949384	0.997843			0.994475	0.44226			0.177778	0.888889
	0.9487	0.997842			0.994475	0.44335			0.166667	0.882353
	0.948016	0.99784			0.994475	0.444444			0.166667	0.9375
	0.947332	0.997839			0.994475	0.445545			0.155556	0.933333
	0.946648	0.997837			0.994475	0.44665			0.155556	1
	0.945964	0.997835			0.994475	0.447761			0.144444	1
	0.94528	0.997834			0.994475	0.448878			0.133333	1
	0.944596	0.997832			0.994475	0.45			0.122222	1
	0.943912	0.997831			0.994475	0.451128			0.111111	1
	0.943228	0.997829			0.994475	0.452261			0.1	1
	0.942544	0.997828			0.994475	0.453401			0.088889	1
	0.94186	0.997826			0.994475	0.454545			0.077778	1
	0.941176	0.997825			0.994475	0.455696			0.066667	1
	0.940492	0.997823			0.994475	0.456853			0.055556	1
	0.939808	0.997821			0.994475	0.458015			0.044444	1
	0.939124	0.99782			0.994475	0.459184			0.033333	1
	0.93844	0.997818			0.994475	0.460358			0.022222	1
	0.937756	0.997817			0.994475	0.461538			0.011111	1
	0.937073	0.997815			0.994475	0.462725			0	1
	0.936389	0.997813			0.994475	0.463918
	0.935705	0.997812			0.994475	0.465116
	0.935021	0.99781			0.994475	0.466321
	0.934337	0.997809			0.994475	0.467532
	0.933653	0.997807			0.994475	0.46875
	0.932969	0.997805			0.994475	0.469974
	0.932285	0.997804			0.994475	0.471204
	0.931601	0.997802			0.994475	0.472441
	0.930917	0.997801			0.994475	0.473684
	0.930233	0.997799			0.994475	0.474934
	0.929549	0.997797			0.994475	0.47619
	0.929549	0.99853			0.994475	0.477454
	0.928865	0.998529			0.994475	0.478723
	0.928181	0.998528			0.994475	0.48
	0.927497	0.998527			0.994475	0.481283
	0.926813	0.998526			0.994475	0.482574
	0.926129	0.998525			0.994475	0.483871
	0.925445	0.998524			0.994475	0.485175
	0.924761	0.998523			0.994475	0.486486
	0.924077	0.998522			0.994475	0.487805
	0.923393	0.998521			0.994475	0.48913
	0.922709	0.99852			0.994475	0.490463
	0.922025	0.998519			0.994475	0.491803
	0.921341	0.998517			0.994475	0.493151
	0.920657	0.998516			0.994475	0.494505
	0.919973	0.998515			0.994475	0.495868
	0.919289	0.998514			0.994475	0.497238
	0.918605	0.998513			0.994475	0.498615
	0.917921	0.998512			0.994475	0.5
	0.917237	0.998511			0.994475	0.501393
	0.916553	0.99851			0.994475	0.502793
	0.915869	0.998509			0.994475	0.504202
	0.915185	0.998507			0.994475	0.505618
	0.914501	0.998506			0.994475	0.507042
	0.913817	0.998505			0.994475	0.508475
	0.913133	0.998504			0.994475	0.509915
	0.912449	0.998503			0.994475	0.511364
	0.911765	0.998502			0.994475	0.512821
	0.911081	0.998501			0.994475	0.514286
	0.910397	0.9985			0.994475	0.515759
	0.909713	0.998498			0.994475	0.517241
	0.909713	0.999249			0.994475	0.518732
	0.909029	0.999248			0.994475	0.520231
	0.908345	0.999248			0.994475	0.521739
	0.907661	0.999247			0.994475	0.523256
	0.906977	0.999246			0.994475	0.524781
	0.906293	0.999246			0.994475	0.526316
	0.905609	0.999245			0.994475	0.527859
	0.904925	0.999245			0.994475	0.529412
	0.904241	0.999244			0.994475	0.530973
	0.903557	0.999244			0.994475	0.532544
	0.902873	0.999243			0.994475	0.534125
	0.902189	0.999242			0.994475	0.535714
	0.901505	0.999242			0.994475	0.537313
	0.900821	0.999241			0.994475	0.538922
	0.900137	0.999241			0.994475	0.540541
	0.899453	0.99924			0.994475	0.542169
	0.899453	1			0.994475	0.543807
	0.898769	1			0.994475	0.545455
	0.898085	1			0.994475	0.547112
	0.897401	1			0.994475	0.54878
	0.896717	1			0.994475	0.550459
	0.896033	1			0.994475	0.552147
	0.895349	1			0.994475	0.553846
	0.894665	1			0.994475	0.555556
	0.893981	1			0.994475	0.557276
	0.893297	1			0.994475	0.559006
	0.892613	1			0.994475	0.560748
	0.891929	1			0.994475	0.5625
	0.891245	1			0.994475	0.564263
	0.890561	1			0.994475	0.566038
	0.889877	1			0.994475	0.567823
	0.889193	1			0.994475	0.56962
	0.888509	1			0.994475	0.571429
	0.887825	1			0.994475	0.573248
	0.887141	1			0.994475	0.57508
	0.886457	1			0.994475	0.576923
	0.885773	1			0.994475	0.578778
	0.885089	1			0.994475	0.580645
	0.884405	1			0.994475	0.582524
	0.883721	1			0.994475	0.584416
	0.883037	1			0.994475	0.586319
	0.882353	1			0.994475	0.588235
	0.881669	1			0.994475	0.590164
	0.880985	1			0.994475	0.592105
	0.880301	1			0.994475	0.594059
	0.879617	1			0.994475	0.596026
	0.878933	1			0.994475	0.598007
	0.878249	1			0.994475	0.6
	0.877565	1			0.994475	0.602007
	0.876881	1			0.994475	0.604027
	0.876197	1			0.994475	0.606061
	0.875513	1			0.994475	0.608108
	0.874829	1			0.994475	0.610169
	0.874145	1			0.994475	0.612245
	0.873461	1			0.994475	0.614334
	0.872777	1			0.994475	0.616438
	0.872093	1			0.994475	0.618557
	0.871409	1			0.994475	0.62069
	0.870725	1			0.994475	0.622837
	0.870041	1			0.994475	0.625
	0.869357	1			0.994475	0.627178
	0.868673	1			0.994475	0.629371
	0.867989	1			0.994475	0.631579
	0.867305	1			0.994475	0.633803
	0.866621	1			0.994475	0.636042
	0.865937	1			0.994475	0.638298
	0.865253	1			0.994475	0.640569
	0.864569	1			0.994475	0.642857
	0.863885	1			0.994475	0.645161
	0.863201	1			0.994475	0.647482
	0.862517	1			0.994475	0.649819
	0.861833	1			0.994475	0.652174
	0.861149	1			0.994475	0.654545
	0.860465	1			0.994475	0.656934
	0.859781	1			0.994475	0.659341
	0.859097	1			0.994475	0.661765
	0.858413	1			0.994475	0.664207
	0.857729	1			0.994475	0.666667
	0.857045	1			0.994475	0.669145
	0.856361	1			0.994475	0.671642
	0.855677	1			0.994475	0.674157
	0.854993	1			0.994475	0.676692
	0.854309	1			0.994475	0.679245
	0.853625	1			0.994475	0.681818
	0.852941	1			0.994475	0.684411
	0.852257	1			0.994475	0.687023
	0.851573	1			0.994475	0.689655
	0.850889	1			0.994475	0.692308
	0.850205	1			0.994475	0.694981
	0.849521	1			0.994475	0.697674
	0.848837	1			0.994475	0.700389
	0.848153	1			0.994475	0.703125
	0.847469	1			0.994475	0.705882
	0.846785	1			0.994475	0.708661
	0.846101	1			0.994475	0.711462
	0.845417	1			0.994475	0.714286
	0.844733	1			0.994475	0.717131
	0.844049	1			0.994475	0.72
	0.843365	1			0.994475	0.722892
	0.842681	1			0.994475	0.725806
	0.841997	1			0.994475	0.728745
	0.841313	1			0.994475	0.731707
	0.840629	1			0.994475	0.734694
	0.839945	1			0.994475	0.737705
	0.839261	1			0.994475	0.740741
	0.838577	1			0.994475	0.743802
	0.837893	1			0.994475	0.746888
	0.837209	1			0.994475	0.75
	0.836525	1			0.994475	0.753138
	0.835841	1			0.994475	0.756303
	0.835157	1			0.994475	0.759494
	0.834473	1			0.994475	0.762712
	0.833789	1			0.994475	0.765957
	0.833105	1			0.994475	0.769231
	0.832421	1			0.994475	0.772532
	0.831737	1			0.994475	0.775862
	0.831053	1			0.994475	0.779221
	0.830369	1			0.994475	0.782609
	0.829685	1			0.994475	0.786026
	0.829001	1			0.994475	0.789474
	0.828317	1			0.994475	0.792952
	0.827633	1			0.994475	0.79646
	0.826949	1			0.994475	0.8
	0.826265	1			0.994475	0.803571
	0.825581	1			0.994475	0.807175
	0.824897	1			0.994475	0.810811
	0.824213	1			0.994475	0.81448
	0.823529	1			0.994475	0.818182
	0.822845	1			0.994475	0.821918
	0.822161	1			0.994475	0.825688
	0.821477	1			0.994475	0.829493
	0.820793	1			0.994475	0.833333
	0.820109	1			0.994475	0.837209
	0.819425	1			0.994475	0.841121
	0.818741	1			0.994475	0.84507
	0.818057	1			0.994475	0.849057
	0.817373	1			0.994475	0.853081
	0.816689	1			0.994475	0.857143
	0.816005	1			0.994475	0.861244
	0.815321	1			0.994475	0.865385
	0.814637	1			0.994475	0.869565
	0.813953	1			0.994475	0.873786
	0.813269	1			0.994475	0.878049
	0.812585	1			0.994475	0.882353
	0.811902	1			0.994475	0.8867
	0.811218	1			0.994475	0.891089
	0.810534	1			0.994475	0.895522
	0.80985	1			0.994475	0.9
	0.809166	1			0.994475	0.904523
	0.808482	1			0.994475	0.909091
	0.807798	1			0.994475	0.913706
	0.807114	1			0.994475	0.918367
	0.80643	1			0.994475	0.923077
	0.805746	1			0.994475	0.927835
	0.805062	1			0.994475	0.932642
	0.804378	1			0.994475	0.9375
	0.803694	1			0.994475	0.942408
	0.80301	1			0.994475	0.947368
	0.802326	1			0.994475	0.952381
	0.801642	1			0.994475	0.957447
	0.800958	1			0.98895	0.957219
	0.800274	1			0.98895	0.962366
	0.79959	1			0.98895	0.967568
	0.798906	1			0.98895	0.972826
	0.798222	1			0.98895	0.978142
	0.797538	1			0.983425	0.978022
	0.796854	1			0.977901	0.977901
	0.79617	1			0.972376	0.977778
	0.795486	1			0.966851	0.977654
	0.794802	1			0.966851	0.983146
	0.794118	1			0.961326	0.983051
	0.793434	1			0.955801	0.982955
	0.79275	1			0.950276	0.982857
	0.792066	1			0.944751	0.982759
	0.791382	1			0.939227	0.982659
	0.790698	1			0.933702	0.982558
	0.790014	1			0.933702	0.988304
	0.78933	1			0.928177	0.988235
	0.788646	1			0.922652	0.988166
	0.787962	1			0.922652	0.994048
	0.787278	1			0.917127	0.994012
	0.786594	1			0.911602	0.993976
	0.78591	1			0.906077	0.993939
	0.785226	1			0.906077	1
	0.784542	1			0.900552	1
	0.783858	1			0.895028	1
	0.783174	1			0.889503	1
	0.78249	1			0.883978	1
	0.781806	1			0.878453	1
	0.781122	1			0.872928	1
	0.780438	1			0.867403	1
	0.779754	1			0.861878	1
	0.77907	1			0.856354	1
	0.778386	1			0.850829	1
	0.777702	1			0.845304	1
	0.777018	1			0.839779	1
	0.776334	1			0.834254	1
	0.77565	1			0.828729	1
	0.774966	1			0.823204	1
	0.774282	1			0.81768	1
	0.773598	1			0.812155	1
	0.772914	1			0.80663	1
	0.77223	1			0.801105	1
	0.771546	1			0.79558	1
	0.770862	1			0.790055	1
	0.770178	1			0.78453	1
	0.769494	1			0.779006	1
	0.76881	1			0.773481	1
	0.768126	1			0.767956	1
	0.767442	1			0.762431	1
	0.766758	1			0.756906	1
	0.766074	1			0.751381	1
	0.76539	1			0.745856	1
	0.764706	1			0.740331	1
	0.764022	1			0.734807	1
	0.763338	1			0.729282	1
	0.762654	1			0.723757	1
	0.76197	1			0.718232	1
	0.761286	1			0.712707	1
	0.760602	1			0.707182	1
	0.759918	1			0.701657	1
	0.759234	1			0.696133	1
	0.75855	1			0.690608	1
	0.757866	1			0.685083	1
	0.757182	1			0.679558	1
	0.756498	1			0.674033	1
	0.755814	1			0.668508	1
	0.75513	1			0.662983	1
	0.754446	1			0.657459	1
	0.753762	1			0.651934	1
	0.753078	1			0.646409	1
	0.752394	1			0.640884	1
	0.75171	1			0.635359	1
	0.751026	1			0.629834	1
	0.750342	1			0.624309	1
	0.749658	1			0.618785	1
	0.748974	1			0.61326	1
	0.74829	1			0.607735	1
	0.747606	1			0.60221	1
	0.746922	1			0.596685	1
	0.746238	1			0.59116	1
	0.745554	1			0.585635	1
	0.74487	1			0.58011	1
	0.744186	1			0.574586	1
	0.743502	1			0.569061	1
	0.742818	1			0.563536	1
	0.742134	1			0.558011	1
	0.74145	1			0.552486	1
	0.740766	1			0.546961	1
	0.740082	1			0.541436	1
	0.739398	1			0.535912	1
	0.738714	1			0.530387	1
	0.73803	1			0.524862	1
	0.737346	1			0.519337	1
	0.736662	1			0.513812	1
	0.735978	1			0.508287	1
	0.735294	1			0.502762	1
	0.73461	1			0.497238	1
	0.733926	1			0.491713	1
	0.733242	1			0.486188	1
	0.732558	1			0.480663	1
	0.731874	1			0.475138	1
	0.73119	1			0.469613	1
	0.730506	1			0.464088	1
	0.729822	1			0.458564	1
	0.729138	1			0.453039	1
	0.728454	1			0.447514	1
	0.72777	1			0.441989	1
	0.727086	1			0.436464	1
	0.726402	1			0.430939	1
	0.725718	1			0.425414	1
	0.725034	1			0.41989	1
	0.72435	1			0.414365	1
	0.723666	1			0.40884	1
	0.722982	1			0.403315	1
	0.722298	1			0.39779	1
	0.721614	1			0.392265	1
	0.72093	1			0.38674	1
	0.720246	1			0.381215	1
	0.719562	1			0.375691	1
	0.718878	1			0.370166	1
	0.718194	1			0.364641	1
	0.71751	1			0.359116	1
	0.716826	1			0.353591	1
	0.716142	1			0.348066	1
	0.715458	1			0.342541	1
	0.714774	1			0.337017	1
	0.71409	1			0.331492	1
	0.713406	1			0.325967	1
	0.712722	1			0.320442	1
	0.712038	1			0.314917	1
	0.711354	1			0.309392	1
	0.71067	1			0.303867	1
	0.709986	1			0.298343	1
	0.709302	1			0.292818	1
	0.708618	1			0.287293	1
	0.707934	1			0.281768	1
	0.70725	1			0.276243	1
	0.706566	1			0.270718	1
	0.705882	1			0.265193	1
	0.705198	1			0.259669	1
	0.704514	1			0.254144	1
	0.70383	1			0.248619	1
	0.703146	1			0.243094	1
	0.702462	1			0.237569	1
	0.701778	1			0.232044	1
	0.701094	1			0.226519	1
	0.70041	1			0.220994	1
	0.699726	1			0.21547	1
	0.699042	1			0.209945	1
	0.698358	1			0.20442	1
	0.697674	1			0.198895	1
	0.69699	1			0.19337	1
	0.696306	1			0.187845	1
	0.695622	1			0.18232	1
	0.694938	1			0.176796	1
	0.694254	1			0.171271	1
	0.69357	1			0.165746	1
	0.692886	1			0.160221	1
	0.692202	1			0.154696	1
	0.691518	1			0.149171	1
	0.690834	1			0.143646	1
	0.69015	1			0.138122	1
	0.689466	1			0.132597	1
	0.688782	1			0.127072	1
	0.688098	1			0.121547	1
	0.687415	1			0.116022	1
	0.686731	1			0.110497	1
	0.686047	1			0.104972	1
	0.685363	1			0.099448	1
	0.684679	1			0.093923	1
	0.683995	1			0.088398	1
	0.683311	1			0.082873	1
	0.682627	1			0.077348	1
	0.681943	1			0.071823	1
	0.681259	1			0.066298	1
	0.680575	1			0.060773	1
	0.679891	1			0.055249	1
	0.679207	1			0.049724	1
	0.678523	1			0.044199	1
	0.677839	1			0.033149	1
	0.677155	1			0.022099	1
	0.676471	1			0	1
	0.675787	1
	0.675103	1
	0.674419	1
	0.673735	1
	0.673051	1
	0.672367	1
	0.671683	1
	0.670999	1
	0.670315	1
	0.669631	1
	0.668947	1
	0.668263	1
	0.667579	1
	0.666895	1
	0.666211	1
	0.665527	1
	0.664843	1
	0.664159	1
	0.663475	1
	0.662791	1
	0.662107	1
	0.661423	1
	0.660739	1
	0.660055	1
	0.659371	1
	0.658687	1
	0.658003	1
	0.657319	1
	0.656635	1
	0.655951	1
	0.655267	1
	0.654583	1
	0.653899	1
	0.653215	1
	0.652531	1
	0.651847	1
	0.651163	1
	0.650479	1
	0.649795	1
	0.649111	1
	0.648427	1
	0.647743	1
	0.647059	1
	0.646375	1
	0.645691	1
	0.645007	1
	0.644323	1
	0.643639	1
	0.642955	1
	0.642271	1
	0.641587	1
	0.640903	1
	0.640219	1
	0.639535	1
	0.638851	1
	0.638167	1
	0.637483	1
	0.636799	1
	0.636115	1
	0.635431	1
	0.634747	1
	0.634063	1
	0.633379	1
	0.632695	1
	0.632011	1
	0.631327	1
	0.630643	1
	0.629959	1
	0.629275	1
	0.628591	1
	0.627907	1
	0.627223	1
	0.626539	1
	0.625855	1
	0.625171	1
	0.624487	1
	0.623803	1
	0.623119	1
	0.622435	1
	0.621751	1
	0.621067	1
	0.620383	1
	0.619699	1
	0.619015	1
	0.618331	1
	0.617647	1
	0.616963	1
	0.616279	1
	0.615595	1
	0.614911	1
	0.614227	1
	0.613543	1
	0.612859	1
	0.612175	1
	0.611491	1
	0.610807	1
	0.610123	1
	0.609439	1
	0.608755	1
	0.608071	1
	0.607387	1
	0.606703	1
	0.606019	1
	0.605335	1
	0.604651	1
	0.603967	1
	0.603283	1
	0.602599	1
	0.601915	1
	0.601231	1
	0.600547	1
	0.599863	1
	0.599179	1
	0.598495	1
	0.597811	1
	0.597127	1
	0.596443	1
	0.595759	1
	0.595075	1
	0.594391	1
	0.593707	1
	0.593023	1
	0.592339	1
	0.591655	1
	0.590971	1
	0.590287	1
	0.589603	1
	0.588919	1
	0.588235	1
	0.587551	1
	0.586867	1
	0.586183	1
	0.585499	1
	0.584815	1
	0.584131	1
	0.583447	1
	0.582763	1
	0.582079	1
	0.581395	1
	0.580711	1
	0.580027	1
	0.579343	1
	0.578659	1
	0.577975	1
	0.577291	1
	0.576607	1
	0.575923	1
	0.575239	1
	0.574555	1
	0.573871	1
	0.573187	1
	0.572503	1
	0.571819	1
	0.571135	1
	0.570451	1
	0.569767	1
	0.569083	1
	0.568399	1
	0.567715	1
	0.567031	1
	0.566347	1
	0.565663	1
	0.564979	1
	0.564295	1
	0.563611	1
	0.562927	1
	0.562244	1
	0.56156	1
	0.560876	1
	0.560192	1
	0.559508	1
	0.558824	1
	0.55814	1
	0.557456	1
	0.556772	1
	0.556088	1
	0.555404	1
	0.55472	1
	0.554036	1
	0.553352	1
	0.552668	1
	0.551984	1
	0.5513	1
	0.550616	1
	0.549932	1
	0.549248	1
	0.548564	1
	0.54788	1
	0.547196	1
	0.546512	1
	0.545828	1
	0.545144	1
	0.54446	1
	0.543776	1
	0.543092	1
	0.542408	1
	0.541724	1
	0.54104	1
	0.540356	1
	0.539672	1
	0.538988	1
	0.538304	1
	0.53762	1
	0.536936	1
	0.536252	1
	0.535568	1
	0.534884	1
	0.5342	1
	0.533516	1
	0.532832	1
	0.532148	1
	0.531464	1
	0.53078	1
	0.530096	1
	0.529412	1
	0.528728	1
	0.528044	1
	0.52736	1
	0.526676	1
	0.525992	1
	0.525308	1
	0.524624	1
	0.52394	1
	0.523256	1
	0.522572	1
	0.521888	1
	0.521204	1
	0.52052	1
	0.519836	1
	0.519152	1
	0.518468	1
	0.517784	1
	0.5171	1
	0.516416	1
	0.515732	1
	0.515048	1
	0.514364	1
	0.51368	1
	0.512996	1
	0.512312	1
	0.511628	1
	0.510944	1
	0.51026	1
	0.509576	1
	0.508892	1
	0.508208	1
	0.507524	1
	0.50684	1
	0.506156	1
	0.505472	1
	0.504788	1
	0.504104	1
	0.50342	1
	0.502736	1
	0.502052	1
	0.501368	1
	0.500684	1
	0.5	1
	0.499316	1
	0.498632	1
	0.497948	1
	0.497264	1
	0.49658	1
	0.495896	1
	0.495212	1
	0.494528	1
	0.493844	1
	0.49316	1
	0.492476	1
	0.491792	1
	0.491108	1
	0.490424	1
	0.48974	1
	0.489056	1
	0.488372	1
	0.487688	1
	0.487004	1
	0.48632	1
	0.485636	1
	0.484952	1
	0.484268	1
	0.483584	1
	0.4829	1
	0.482216	1
	0.481532	1
	0.480848	1
	0.480164	1
	0.47948	1
	0.478796	1
	0.478112	1
	0.477428	1
	0.476744	1
	0.47606	1
	0.475376	1
	0.474692	1
	0.474008	1
	0.473324	1
	0.47264	1
	0.471956	1
	0.471272	1
	0.470588	1
	0.469904	1
	0.46922	1
	0.468536	1
	0.467852	1
	0.467168	1
	0.466484	1
	0.4658	1
	0.465116	1
	0.464432	1
	0.463748	1
	0.463064	1
	0.46238	1
	0.461696	1
	0.461012	1
	0.460328	1
	0.459644	1
	0.45896	1
	0.458276	1
	0.457592	1
	0.456908	1
	0.456224	1
	0.45554	1
	0.454856	1
	0.454172	1
	0.453488	1
	0.452804	1
	0.45212	1
	0.451436	1
	0.450752	1
	0.450068	1
	0.449384	1
	0.4487	1
	0.448016	1
	0.447332	1
	0.446648	1
	0.445964	1
	0.44528	1
	0.444596	1
	0.443912	1
	0.443228	1
	0.442544	1
	0.44186	1
	0.441176	1
	0.440492	1
	0.439808	1
	0.439124	1
	0.43844	1
	0.437756	1
	0.437073	1
	0.436389	1
	0.435705	1
	0.435021	1
	0.434337	1
	0.433653	1
	0.432969	1
	0.432285	1
	0.431601	1
	0.430917	1
	0.430233	1
	0.429549	1
	0.428865	1
	0.428181	1
	0.427497	1
	0.426813	1
	0.426129	1
	0.425445	1
	0.424761	1
	0.424077	1
	0.423393	1
	0.422709	1
	0.422025	1
	0.421341	1
	0.420657	1
	0.419973	1
	0.419289	1
	0.418605	1
	0.417921	1
	0.417237	1
	0.416553	1
	0.415869	1
	0.415185	1
	0.414501	1
	0.413817	1
	0.413133	1
	0.412449	1
	0.411765	1
	0.411081	1
	0.410397	1
	0.409713	1
	0.409029	1
	0.408345	1
	0.407661	1
	0.406977	1
	0.406293	1
	0.405609	1
	0.404925	1
	0.404241	1
	0.403557	1
	0.402873	1
	0.402189	1
	0.401505	1
	0.400821	1
	0.400137	1
	0.399453	1
	0.398769	1
	0.398085	1
	0.397401	1
	0.396717	1
	0.396033	1
	0.395349	1
	0.394665	1
	0.393981	1
	0.393297	1
	0.392613	1
	0.391929	1
	0.391245	1
	0.390561	1
	0.389877	1
	0.389193	1
	0.388509	1
	0.387825	1
	0.387141	1
	0.386457	1
	0.385773	1
	0.385089	1
	0.384405	1
	0.383721	1
	0.383037	1
	0.382353	1
	0.381669	1
	0.380985	1
	0.380301	1
	0.379617	1
	0.378933	1
	0.378249	1
	0.377565	1
	0.376881	1
	0.376197	1
	0.375513	1
	0.374829	1
	0.374145	1
	0.373461	1
	0.372777	1
	0.372093	1
	0.371409	1
	0.370725	1
	0.370041	1
	0.369357	1
	0.368673	1
	0.367989	1
	0.367305	1
	0.366621	1
	0.365937	1
	0.365253	1
	0.364569	1
	0.363885	1
	0.363201	1
	0.362517	1
	0.361833	1
	0.361149	1
	0.360465	1
	0.359781	1
	0.359097	1
	0.358413	1
	0.357729	1
	0.357045	1
	0.356361	1
	0.355677	1
	0.354993	1
	0.354309	1
	0.353625	1
	0.352941	1
	0.352257	1
	0.351573	1
	0.350889	1
	0.350205	1
	0.349521	1
	0.348837	1
	0.348153	1
	0.347469	1
	0.346785	1
	0.346101	1
	0.345417	1
	0.344733	1
	0.344049	1
	0.343365	1
	0.342681	1
	0.341997	1
	0.341313	1
	0.340629	1
	0.339945	1
	0.339261	1
	0.338577	1
	0.337893	1
	0.337209	1
	0.336525	1
	0.335841	1
	0.335157	1
	0.334473	1
	0.333789	1
	0.333105	1
	0.332421	1
	0.331737	1
	0.331053	1
	0.330369	1
	0.329685	1
	0.329001	1
	0.328317	1
	0.327633	1
	0.326949	1
	0.326265	1
	0.325581	1
	0.324897	1
	0.324213	1
	0.323529	1
	0.322845	1
	0.322161	1
	0.321477	1
	0.320793	1
	0.320109	1
	0.319425	1
	0.318741	1
	0.318057	1
	0.317373	1
	0.316689	1
	0.316005	1
	0.315321	1
	0.314637	1
	0.313953	1
	0.313269	1
	0.312585	1
	0.311902	1
	0.311218	1
	0.310534	1
	0.30985	1
	0.309166	1
	0.308482	1
	0.307798	1
	0.307114	1
	0.30643	1
	0.305746	1
	0.305062	1
	0.304378	1
	0.303694	1
	0.30301	1
	0.302326	1
	0.301642	1
	0.300958	1
	0.300274	1
	0.29959	1
	0.298906	1
	0.298222	1
	0.297538	1
	0.296854	1
	0.29617	1
	0.295486	1
	0.294802	1
	0.294118	1
	0.293434	1
	0.29275	1
	0.292066	1
	0.291382	1
	0.290698	1
	0.290014	1
	0.28933	1
	0.288646	1
	0.287962	1
	0.287278	1
	0.286594	1
	0.28591	1
	0.285226	1
	0.284542	1
	0.283858	1
	0.283174	1
	0.28249	1
	0.281806	1
	0.281122	1
	0.280438	1
	0.279754	1
	0.27907	1
	0.278386	1
	0.277702	1
	0.277018	1
	0.276334	1
	0.27565	1
	0.274966	1
	0.274282	1
	0.273598	1
	0.272914	1
	0.27223	1
	0.271546	1
	0.270862	1
	0.270178	1
	0.269494	1
	0.26881	1
	0.268126	1
	0.267442	1
	0.266758	1
	0.266074	1
	0.26539	1
	0.264706	1
	0.264022	1
	0.263338	1
	0.262654	1
	0.26197	1
	0.261286	1
	0.260602	1
	0.259918	1
	0.259234	1
	0.25855	1
	0.257866	1
	0.257182	1
	0.256498	1
	0.255814	1
	0.25513	1
	0.254446	1
	0.253762	1
	0.253078	1
	0.252394	1
	0.25171	1
	0.251026	1
	0.250342	1
	0.249658	1
	0.248974	1
	0.24829	1
	0.247606	1
	0.246922	1
	0.246238	1
	0.245554	1
	0.24487	1
	0.244186	1
	0.243502	1
	0.242818	1
	0.242134	1
	0.24145	1
	0.240766	1
	0.240082	1
	0.239398	1
	0.238714	1
	0.23803	1
	0.237346	1
	0.236662	1
	0.235978	1
	0.235294	1
	0.23461	1
	0.233926	1
	0.233242	1
	0.232558	1
	0.231874	1
	0.23119	1
	0.230506	1
	0.229822	1
	0.229138	1
	0.228454	1
	0.22777	1
	0.227086	1
	0.226402	1
	0.225718	1
	0.225034	1
	0.22435	1
	0.223666	1
	0.222982	1
	0.222298	1
	0.221614	1
	0.22093	1
	0.220246	1
	0.219562	1
	0.218878	1
	0.218194	1
	0.21751	1
	0.216826	1
	0.216142	1
	0.215458	1
	0.214774	1
	0.21409	1
	0.213406	1
	0.212722	1
	0.212038	1
	0.211354	1
	0.21067	1
	0.209986	1
	0.209302	1
	0.208618	1
	0.207934	1
	0.20725	1
	0.206566	1
	0.205882	1
	0.205198	1
	0.204514	1
	0.20383	1
	0.203146	1
	0.202462	1
	0.201778	1
	0.201094	1
	0.20041	1
	0.199726	1
	0.199042	1
	0.198358	1
	0.197674	1
	0.19699	1
	0.196306	1
	0.195622	1
	0.194938	1
	0.194254	1
	0.19357	1
	0.192886	1
	0.192202	1
	0.191518	1
	0.190834	1
	0.19015	1
	0.189466	1
	0.188782	1
	0.188098	1
	0.187415	1
	0.186731	1
	0.186047	1
	0.185363	1
	0.184679	1
	0.183995	1
	0.183311	1
	0.182627	1
	0.181943	1
	0.181259	1
	0.180575	1
	0.179891	1
	0.179207	1
	0.178523	1
	0.177839	1
	0.177155	1
	0.176471	1
	0.175787	1
	0.175103	1
	0.174419	1
	0.173735	1
	0.173051	1
	0.172367	1
	0.171683	1
	0.170999	1
	0.170315	1
	0.169631	1
	0.168947	1
	0.168263	1
	0.167579	1
	0.166895	1
	0.166211	1
	0.165527	1
	0.164843	1
	0.164159	1
	0.163475	1
	0.162791	1
	0.162107	1
	0.161423	1
	0.160739	1
	0.160055	1
	0.159371	1
	0.158687	1
	0.158003	1
	0.157319	1
	0.156635	1
	0.155951	1
	0.155267	1
	0.154583	1
	0.153899	1
	0.153215	1
	0.152531	1
	0.151847	1
	0.151163	1
	0.150479	1
	0.149795	1
	0.149111	1
	0.148427	1
	0.147743	1
	0.147059	1
	0.146375	1
	0.145691	1
	0.145007	1
	0.144323	1
	0.143639	1
	0.142955	1
	0.142271	1
	0.141587	1
	0.140903	1
	0.140219	1
	0.139535	1
	0.138851	1
	0.138167	1
	0.137483	1
	0.136799	1
	0.136115	1
	0.135431	1
	0.134747	1
	0.134063	1
	0.133379	1
	0.132695	1
	0.132011	1
	0.131327	1
	0.130643	1
	0.129959	1
	0.129275	1
	0.128591	1
	0.127907	1
	0.127223	1
	0.126539	1
	0.125855	1
	0.125171	1
	0.124487	1
	0.123803	1
	0.123119	1
	0.122435	1
	0.121751	1
	0.121067	1
	0.120383	1
	0.119699	1
	0.119015	1
	0.118331	1
	0.117647	1
	0.116963	1
	0.116279	1
	0.115595	1
	0.114911	1
	0.114227	1
	0.113543	1
	0.112859	1
	0.112175	1
	0.111491	1
	0.110807	1
	0.110123	1
	0.109439	1
	0.108755	1
	0.108071	1
	0.107387	1
	0.106703	1
	0.106019	1
	0.105335	1
	0.104651	1
	0.103967	1
	0.103283	1
	0.102599	1
	0.101915	1
	0.101231	1
	0.100547	1
	0.099863	1
	0.099179	1
	0.098495	1
	0.097811	1
	0.097127	1
	0.096443	1
	0.095759	1
	0.095075	1
	0.094391	1
	0.093707	1
	0.093023	1
	0.092339	1
	0.091655	1
	0.090971	1
	0.090287	1
	0.089603	1
	0.088919	1
	0.088235	1
	0.087551	1
	0.086867	1
	0.086183	1
	0.085499	1
	0.084815	1
	0.084131	1
	0.083447	1
	0.082763	1
	0.082079	1
	0.081395	1
	0.080711	1
	0.080027	1
	0.079343	1
	0.078659	1
	0.077975	1
	0.077291	1
	0.076607	1
	0.075923	1
	0.075239	1
	0.074555	1
	0.073871	1
	0.073187	1
	0.072503	1
	0.071819	1
	0.071135	1
	0.069767	1
	0.069083	1
	0.068399	1
	0.067715	1
	0.067031	1
	0.066347	1
	0.065663	1
	0.064979	1
	0.064295	1
	0.063611	1
	0.062927	1
	0.062244	1
	0.06156	1
	0.060876	1
	0.060192	1
	0.059508	1
	0.058824	1
	0.05814	1
	0.057456	1
	0.056772	1
	0.056088	1
	0.055404	1
	0.05472	1
	0.054036	1
	0.053352	1
	0.052668	1
	0.051984	1
	0.0513	1
	0.050616	1
	0.049932	1
	0.049248	1
	0.048564	1
	0.04788	1
	0.047196	1
	0.046512	1
	0.045828	1
	0.045144	1
	0.04446	1
	0.043776	1
	0.043092	1
	0.042408	1
	0.041724	1
	0.04104	1
	0.040356	1
	0.039672	1
	0.038304	1
	0.03762	1
	0.036936	1
	0.036252	1
	0.035568	1
	0.034884	1
	0.0342	1
	0.033516	1
	0.032832	1
	0.032148	1
	0.031464	1
	0.03078	1
	0.030096	1
	0.029412	1
	0.028728	1
	0.028044	1
	0.02736	1
	0.026676	1
	0.025992	1
	0.025308	1
	0.024624	1
	0.02394	1
	0.023256	1
	0.022572	1
	0.021888	1
	0.021204	1
	0.02052	1
	0.019836	1
	0.019152	1
	0.018468	1
	0.017784	1
	0.0171	1
	0.016416	1
	0.015732	1
	0.015048	1
	0.014364	1
	0.01368	1
	0.012996	1
	0.012312	1
	0.011628	1
	0.010944	1
	0.01026	1
	0.009576	1
	0.008892	1
	0.008208	1
	0.007524	1
	0.00684	1
	0.006156	1
	0.005472	1
	0.004788	1
	0.004104	1
	0.00342	1
	0.002736	1
	0.002052	1
	0.001368	1
	0.000684	1
	0	1
	1			0.47619
	0.988889			0.473404
	0.988889			0.475936
	0.988889			0.478495
	0.988889			0.481081
	0.988889			0.483696
	0.988889			0.486339
	0.988889			0.489011
	0.988889			0.491713
	0.988889			0.494444
	0.988889			0.497207
	0.988889			0.5
	0.988889			0.502825
	0.977778			0.5
	0.977778			0.502857
	0.977778			0.505747
	0.977778			0.508671
	0.977778			0.511628
	0.977778			0.51462
	0.977778			0.517647
	0.977778			0.52071
	0.977778			0.52381
	0.977778			0.526946
	0.977778			0.53012
	0.977778			0.533333
	0.977778			0.536585
	0.977778			0.539877
	0.977778			0.54321
	0.977778			0.546584
	0.977778			0.55
	0.977778			0.553459
	0.977778			0.556962
	0.977778			0.56051
	0.977778			0.564103
	0.977778			0.567742
	0.977778			0.571429
	0.977778			0.575163
	0.977778			0.578947
	0.977778			0.582781
	0.977778			0.586667
	0.977778			0.590604
	0.966667			0.587838
	0.966667			0.591837
	0.966667			0.59589
	0.966667			0.6
	0.955556			0.597222
	0.955556			0.601399
	0.955556			0.605634
	0.955556			0.609929
	0.955556			0.614286
	0.955556			0.618705
	0.955556			0.623188
	0.944444			0.620438
	0.944444			0.625
	0.944444			0.62963
	0.944444			0.634328
	0.933333			0.631579
	0.933333			0.636364
	0.933333			0.641221
	0.922222			0.638462
	0.922222			0.643411
	0.922222			0.648438
	0.922222			0.653543
	0.922222			0.65873
	0.922222			0.664
	0.922222			0.669355
	0.911111			0.666667
	0.9			0.663934
	0.9			0.669421
	0.888889			0.666667
	0.888889			0.672269
	0.888889			0.677966
	0.888889			0.683761
	0.888889			0.689655
	0.888889			0.695652
	0.888889			0.701754
	0.888889			0.707965
	0.888889			0.714286
	0.888889			0.720721
	0.877778			0.718182
	0.866667			0.715596
	0.866667			0.722222
	0.855556			0.719626
	0.855556			0.726415
	0.844444			0.72381
	0.844444			0.730769
	0.844444			0.737864
	0.844444			0.745098
	0.844444			0.752475
	0.844444			0.76
	0.844444			0.767677
	0.833333			0.765306
	0.822222			0.762887
	0.811111			0.760417
	0.8			0.757895
	0.788889			0.755319
	0.788889			0.763441
	0.777778			0.76087
	0.777778			0.769231
	0.766667			0.766667
	0.766667			0.775281
	0.755556			0.772727
	0.744444			0.770115
	0.744444			0.77907
	0.733333			0.776471
	0.733333			0.785714
	0.722222			0.783133
	0.711111			0.780488
	0.7			0.777778
	0.688889			0.775
	0.688889			0.78481
	0.677778			0.782051
	0.666667			0.779221
	0.655556			0.776316
	0.655556			0.786667
	0.655556			0.797297
	0.655556			0.808219
	0.644444			0.805556
	0.633333			0.802817
	0.633333			0.814286
	0.622222			0.811594
	0.622222			0.823529
	0.622222			0.835821
	0.611111			0.833333
	0.611111			0.846154
	0.6			0.84375
	0.6			0.857143
	0.588889			0.854839
	0.577778			0.852459
	0.566667			0.85
	0.555556			0.847458
	0.555556			0.862069
	0.544444			0.859649
	0.533333			0.857143
	0.533333			0.872727
	0.522222			0.87037
	0.511111			0.867925
	0.511111			0.884615
	0.5			0.882353
	0.488889			0.88
	0.477778			0.877551
	0.466667			0.875
	0.466667			0.893617
	0.455556			0.891304
	0.444444			0.888889
	0.433333			0.886364
	0.422222			0.883721
	0.411111			0.880952
	0.411111			0.902439
	0.4			0.9
	0.388889			0.897436
	0.377778			0.894737
	0.366667			0.891892
	0.355556			0.888889
	0.344444			0.885714
	0.333333			0.882353
	0.322222			0.878788
	0.311111			0.875
	0.3			0.870968
	0.288889			0.866667
	0.288889			0.896552
	0.277778			0.892857
	0.266667			0.888889
	0.255556			0.884615
	0.244444			0.88
	0.233333			0.875
	0.222222			0.869565
	0.222222			0.909091
	0.211111			0.904762
	0.2			0.9
	0.188889			0.894737
	0.177778			0.888889
	0.166667			0.882353
	0.166667			0.9375
	0.155556			0.933333
	0.155556			1
	0.144444			1
	0.133333			1
	0.122222			1
	0.111111			1
	0.1			1
	0.088889			1
	0.077778			1
	0.066667			1
	0.055556			1
	0.044444			1
	0.033333			1
	0.022222			1
	0.011111			1
	0			1

## Sheet: Supplementary Figure 1c
	recall	precision			recall	precision			recall	precision			recall	precision			recall	precision
	1	0.977778			1	0.9875			1	0.227488			1	0.378151			1	0.66
	0.988636	0.977528			0.993671	0.987421			0.979167	0.22381			0.977778	0.372881			0.969697	0.653061
	0.988636	0.988636			0.993671	0.993671			0.979167	0.22488			0.977778	0.376068			0.969697	0.666667
	0.988636	1			0.987342	0.993631			0.979167	0.225962			0.977778	0.37931			0.969697	0.680851
	0.977273	1			0.981013	0.99359			0.979167	0.227053			0.977778	0.382609			0.969697	0.695652
	0.965909	1			0.974684	0.993548			0.979167	0.228155			0.977778	0.385965			0.969697	0.711111
	0.954545	1			0.968354	0.993506			0.979167	0.229268			0.977778	0.389381			0.969697	0.727273
	0.943182	1			0.962025	0.993464			0.979167	0.230392			0.977778	0.392857			0.969697	0.744186
	0.931818	1			0.955696	0.993421			0.979167	0.231527			0.977778	0.396396			0.939394	0.738095
	0.920455	1			0.949367	0.993377			0.979167	0.232673			0.977778	0.4			0.939394	0.756098
	0.909091	1			0.943038	0.993333			0.979167	0.233831			0.977778	0.40367			0.939394	0.775
	0.897727	1			0.936709	0.993289			0.979167	0.235			0.977778	0.407407			0.939394	0.794872
	0.886364	1			0.93038	0.993243			0.979167	0.236181			0.977778	0.411215			0.939394	0.815789
	0.875	1			0.924051	0.993197			0.979167	0.237374			0.977778	0.415094			0.939394	0.837838
	0.863636	1			0.917722	0.993151			0.979167	0.238579			0.955556	0.409524			0.939394	0.861111
	0.852273	1			0.911392	0.993103			0.979167	0.239796			0.955556	0.413462			0.939394	0.885714
	0.840909	1			0.905063	0.993056			0.979167	0.241026			0.955556	0.417476			0.939394	0.911765
	0.829545	1			0.898734	0.993007			0.979167	0.242268			0.955556	0.421569			0.909091	0.909091
	0.806818	1			0.892405	0.992958			0.979167	0.243523			0.955556	0.425743			0.878788	0.90625
	0.795455	1			0.886076	0.992908			0.979167	0.244792			0.955556	0.43			0.848485	0.903226
	0.784091	1			0.879747	0.992857			0.979167	0.246073			0.955556	0.434343			0.848485	0.933333
	0	1			0.873418	0.992806			0.979167	0.247368			0.955556	0.438776			0.818182	0.931034
					0.867089	0.992754			0.979167	0.248677			0.955556	0.443299			0.787879	0.928571
					0.860759	0.992701			0.979167	0.25			0.955556	0.447917			0.757576	0.925926
					0.85443	0.992647			0.979167	0.251337			0.955556	0.452632			0.727273	0.923077
					0.848101	0.992593			0.979167	0.252688			0.955556	0.457447			0.69697	0.92
					0.841772	0.992537			0.979167	0.254054			0.955556	0.462366			0.666667	0.916667
					0.835443	0.992481			0.979167	0.255435			0.955556	0.467391			0.636364	0.913043
					0.829114	0.992424			0.979167	0.256831			0.955556	0.472527			0.606061	0.909091
					0.822785	0.992366			0.979167	0.258242			0.955556	0.477778			0.575758	0.904762
					0.816456	0.992308			0.979167	0.259669			0.955556	0.483146			0.545455	0.9
					0.810127	0.992248			0.979167	0.261111			0.955556	0.488636			0.545455	0.947368
					0.803797	0.992188			0.979167	0.26257			0.955556	0.494253			0.515152	0.944444
					0.797468	0.992126			0.979167	0.264045			0.955556	0.5			0.484848	0.941176
					0.791139	0.992063			0.979167	0.265537			0.955556	0.505882			0.454545	0.9375
					0.78481	0.992			0.979167	0.267045			0.955556	0.511905			0.424242	0.933333
					0.778481	0.991935			0.979167	0.268571			0.955556	0.518072			0.393939	0.928571
					0.772152	0.99187			0.979167	0.270115			0.955556	0.52439			0.363636	0.923077
					0.765823	0.991803			0.979167	0.271676			0.955556	0.530864			0.333333	0.916667
					0.759494	0.991736			0.979167	0.273256			0.955556	0.5375			0.333333	1
					0.753165	0.991667			0.979167	0.274854			0.955556	0.544304			0.30303	1
					0.746835	0.991597			0.979167	0.276471			0.955556	0.551282			0.272727	1
					0.740506	0.991525			0.979167	0.278107			0.955556	0.558442			0.242424	1
					0.734177	0.991453			0.979167	0.279762			0.955556	0.565789			0.212121	1
					0.727848	0.991379			0.979167	0.281437			0.955556	0.573333			0.181818	1
					0.721519	0.991304			0.979167	0.283133			0.955556	0.581081			0.151515	1
					0.71519	0.991228			0.979167	0.284848			0.955556	0.589041			0.121212	1
					0.708861	0.99115			0.979167	0.286585			0.955556	0.597222			0.090909	1
					0.702532	0.991071			0.979167	0.288344			0.955556	0.605634			0.060606	1
					0.696203	0.990991			0.979167	0.290123			0.955556	0.614286			0.030303	1
					0.689873	0.990909			0.979167	0.291925			0.955556	0.623188			0	1
					0.683544	0.990826			0.979167	0.29375			0.955556	0.632353
					0.677215	0.990741			0.979167	0.295597			0.955556	0.641791
					0.670886	0.990654			0.979167	0.297468			0.955556	0.651515
					0.664557	0.990566			0.979167	0.299363			0.955556	0.661538
					0.658228	0.990476			0.979167	0.301282			0.955556	0.671875
					0.651899	0.990385			0.979167	0.303226			0.955556	0.68254
					0.64557	0.990291			0.979167	0.305195			0.955556	0.693548
					0.639241	0.990196			0.979167	0.30719			0.955556	0.704918
					0.632911	0.990099			0.979167	0.309211			0.955556	0.716667
					0.626582	0.99			0.979167	0.311258			0.955556	0.728814
					0.620253	0.989899			0.979167	0.313333			0.955556	0.741379
					0.613924	0.989796			0.979167	0.315436			0.955556	0.754386
					0.607595	0.989691			0.979167	0.317568			0.955556	0.767857
					0.601266	0.989583			0.979167	0.319728			0.955556	0.781818
					0.594937	0.989474			0.979167	0.321918			0.955556	0.796296
					0.588608	0.989362			0.979167	0.324138			0.933333	0.792453
					0.582278	0.989247			0.979167	0.326389			0.933333	0.807692
					0.575949	0.98913			0.979167	0.328671			0.911111	0.803922
					0.56962	0.989011			0.979167	0.330986			0.911111	0.82
					0.563291	0.988889			0.979167	0.333333			0.888889	0.816327
					0.556962	0.988764			0.979167	0.335714			0.866667	0.8125
					0.550633	0.988636			0.979167	0.338129			0.844444	0.808511
					0.544304	0.988506			0.979167	0.34058			0.844444	0.826087
					0.537975	0.988372			0.979167	0.343066			0.822222	0.822222
					0.531646	0.988235			0.979167	0.345588			0.822222	0.840909
					0.525316	0.988095			0.979167	0.348148			0.8	0.837209
					0.518987	0.987952			0.979167	0.350746			0.777778	0.833333
					0.512658	0.987805			0.979167	0.353383			0.755556	0.829268
					0.506329	0.987654			0.979167	0.356061			0.733333	0.825
					0.5	0.9875			0.979167	0.358779			0.733333	0.846154
					0.493671	0.987342			0.979167	0.361538			0.733333	0.868421
					0.487342	0.987179			0.979167	0.364341			0.733333	0.891892
					0.481013	0.987013			0.979167	0.367188			0.711111	0.888889
					0.474684	0.986842			0.979167	0.370079			0.711111	0.914286
					0.468354	0.986667			0.979167	0.373016			0.688889	0.911765
					0.462025	0.986486			0.979167	0.376			0.688889	0.939394
					0.455696	0.986301			0.979167	0.379032			0.666667	0.9375
					0.449367	0.986111			0.979167	0.382114			0.644444	0.935484
					0.443038	0.985915			0.979167	0.385246			0.622222	0.933333
					0.436709	0.985714			0.979167	0.38843			0.622222	0.965517
					0.43038	0.985507			0.979167	0.391667			0.6	0.964286
					0.424051	0.985294			0.979167	0.394958			0.577778	0.962963
					0.417722	0.985075			0.979167	0.398305			0.577778	1
					0.411392	0.984848			0.979167	0.401709			0.555556	1
					0.405063	0.984615			0.979167	0.405172			0.533333	1
					0.398734	0.984375			0.979167	0.408696			0.511111	1
					0.392405	0.984127			0.979167	0.412281			0.488889	1
					0.386076	0.983871			0.979167	0.415929			0.466667	1
					0.379747	0.983607			0.979167	0.419643			0.444444	1
					0.373418	0.983333			0.979167	0.423423			0.422222	1
					0.367089	0.983051			0.979167	0.427273			0.4	1
					0.360759	0.982759			0.979167	0.431193			0.377778	1
					0.35443	0.982456			0.979167	0.435185			0.355556	1
					0.348101	0.982143			0.979167	0.439252			0.333333	1
					0.341772	0.981818			0.979167	0.443396			0.311111	1
					0.335443	0.981481			0.979167	0.447619			0.288889	1
					0.329114	0.981132			0.979167	0.451923			0.266667	1
					0.322785	0.980769			0.979167	0.456311			0.244444	1
					0.316456	0.980392			0.979167	0.460784			0.222222	1
					0.310127	0.98			0.979167	0.465347			0.2	1
					0.303797	0.979592			0.979167	0.47			0.177778	1
					0.297468	0.979167			0.979167	0.474747			0.155556	1
					0.291139	0.978723			0.979167	0.479592			0.133333	1
					0.28481	0.978261			0.979167	0.484536			0.111111	1
					0.278481	0.977778			0.979167	0.489583			0.088889	1
					0.272152	0.977273			0.979167	0.494737			0.044444	1
					0.265823	0.976744			0.979167	0.5			0.022222	1
					0.259494	0.97619			0.979167	0.505376			0	1
					0.253165	0.97561			0.979167	0.51087
					0.246835	0.975			0.979167	0.516484
					0.240506	0.974359			0.979167	0.522222
					0.234177	0.973684			0.979167	0.52809
					0.234177	1			0.979167	0.534091
					0.227848	1			0.979167	0.54023
					0.221519	1			0.979167	0.546512
					0.21519	1			0.979167	0.552941
					0.208861	1			0.979167	0.559524
					0.202532	1			0.979167	0.566265
					0.196203	1			0.979167	0.573171
					0.189873	1			0.979167	0.580247
					0.183544	1			0.979167	0.5875
					0.177215	1			0.979167	0.594937
					0.170886	1			0.979167	0.602564
					0.164557	1			0.979167	0.61039
					0.158228	1			0.979167	0.618421
					0.151899	1			0.979167	0.626667
					0.14557	1			0.979167	0.635135
					0.139241	1			0.979167	0.643836
					0.132911	1			0.979167	0.652778
					0.126582	1			0.979167	0.661972
					0.120253	1			0.979167	0.671429
					0.113924	1			0.979167	0.681159
					0.107595	1			0.979167	0.691176
					0.101266	1			0.979167	0.701493
					0.094937	1			0.979167	0.712121
					0.088608	1			0.979167	0.723077
					0.082278	1			0.979167	0.734375
					0.075949	1			0.979167	0.746032
					0.06962	1			0.979167	0.758065
					0.063291	1			0.979167	0.770492
					0.056962	1			0.979167	0.783333
					0.050633	1			0.979167	0.79661
					0.044304	1			0.979167	0.810345
					0.037975	1			0.979167	0.824561
					0.025316	1			0.979167	0.839286
					0.018987	1			0.979167	0.854545
					0.012658	1			0.979167	0.87037
					0.006329	1			0.979167	0.886792
					0	1			0.979167	0.903846
									0.979167	0.921569
									0.979167	0.94
									0.958333	0.938776
									0.9375	0.9375
									0.9375	0.957447
									0.916667	0.956522
									0.895833	0.955556
									0.875	0.954545
									0.875	0.976744
									0.854167	0.97619
									0.833333	0.97561
									0.8125	0.975
									0.791667	0.974359
									0.770833	0.973684
									0.75	0.972973
									0.729167	0.972222
									0.708333	0.971429
									0.6875	0.970588
									0.666667	0.969697
									0.645833	0.96875
									0.625	0.967742
									0.604167	0.966667
									0.583333	0.965517
									0.5625	0.964286
									0.541667	0.962963
									0.520833	0.961538
									0.5	0.96
									0.479167	0.958333
									0.458333	0.956522
									0.4375	0.954545
									0.416667	0.952381
									0.395833	0.95
									0.375	0.947368
									0.375	1
									0.354167	1
									0.333333	1
									0.3125	1
									0.291667	1
									0.270833	1
									0.25	1
									0.229167	1
									0.208333	1
									0.1875	1
									0.166667	1
									0.145833	1
									0.125	1
									0.104167	1
									0.083333	1
									0.0625	1
									0.041667	1
									0.020833	1
									0	1

## Sheet: Supplementary Figure 1d
	recall	precision
	1	0.535156
	0.992701	0.533333
	0.992701	0.535433
	0.992701	0.537549
	0.992701	0.539683
	0.992701	0.541833
	0.992701	0.544
	0.992701	0.546185
	0.992701	0.548387
	0.992701	0.550607
	0.992701	0.552846
	0.992701	0.555102
	0.992701	0.557377
	0.992701	0.559671
	0.992701	0.561983
	0.992701	0.564315
	0.992701	0.566667
	0.992701	0.569038
	0.992701	0.571429
	0.992701	0.57384
	0.992701	0.576271
	0.992701	0.578723
	0.992701	0.581197
	0.992701	0.583691
	0.992701	0.586207
	0.992701	0.588745
	0.992701	0.591304
	0.992701	0.593886
	0.992701	0.596491
	0.992701	0.599119
	0.992701	0.60177
	0.992701	0.604444
	0.992701	0.607143
	0.992701	0.609865
	0.992701	0.612613
	0.992701	0.615385
	0.992701	0.618182
	0.992701	0.621005
	0.992701	0.623853
	0.992701	0.626728
	0.992701	0.62963
	0.992701	0.632558
	0.992701	0.635514
	0.992701	0.638498
	0.992701	0.641509
	0.992701	0.64455
	0.992701	0.647619
	0.992701	0.650718
	0.992701	0.653846
	0.992701	0.657005
	0.985401	0.65534
	0.985401	0.658537
	0.985401	0.661765
	0.985401	0.665025
	0.985401	0.668317
	0.985401	0.671642
	0.985401	0.675
	0.985401	0.678392
	0.985401	0.681818
	0.985401	0.685279
	0.985401	0.688776
	0.985401	0.692308
	0.985401	0.695876
	0.985401	0.699482
	0.985401	0.703125
	0.985401	0.706806
	0.985401	0.710526
	0.985401	0.714286
	0.985401	0.718085
	0.985401	0.721925
	0.985401	0.725806
	0.985401	0.72973
	0.978102	0.728261
	0.978102	0.73224
	0.978102	0.736264
	0.978102	0.740331
	0.978102	0.744444
	0.978102	0.748603
	0.978102	0.752809
	0.978102	0.757062
	0.978102	0.761364
	0.978102	0.765714
	0.978102	0.770115
	0.978102	0.774566
	0.978102	0.77907
	0.970803	0.777778
	0.970803	0.782353
	0.970803	0.786982
	0.970803	0.791667
	0.970803	0.796407
	0.963504	0.795181
	0.963504	0.8
	0.963504	0.804878
	0.956204	0.803681
	0.956204	0.808642
	0.956204	0.813665
	0.956204	0.81875
	0.956204	0.823899
	0.948905	0.822785
	0.948905	0.828025
	0.948905	0.833333
	0.948905	0.83871
	0.941606	0.837662
	0.934307	0.836601
	0.927007	0.835526
	0.919708	0.834437
	0.919708	0.84
	0.919708	0.845638
	0.919708	0.851351
	0.912409	0.85034
	0.905109	0.849315
	0.905109	0.855172
	0.905109	0.861111
	0.905109	0.867133
	0.905109	0.873239
	0.905109	0.879433
	0.905109	0.885714
	0.89781	0.884892
	0.890511	0.884058
	0.883212	0.883212
	0.875912	0.882353
	0.868613	0.881481
	0.868613	0.88806
	0.868613	0.894737
	0.861314	0.893939
	0.854015	0.89313
	0.846715	0.892308
	0.839416	0.891473
	0.839416	0.898438
	0.832117	0.897638
	0.824818	0.896825
	0.817518	0.896
	0.810219	0.895161
	0.810219	0.902439
	0.80292	0.901639
	0.79562	0.900826
	0.788321	0.9
	0.781022	0.89916
	0.773723	0.898305
	0.773723	0.905983
	0.773723	0.913793
	0.766423	0.913043
	0.759124	0.912281
	0.751825	0.911504
	0.744526	0.910714
	0.737226	0.90991
	0.729927	0.909091
	0.722628	0.908257
	0.715328	0.907407
	0.708029	0.906542
	0.708029	0.915094
	0.70073	0.914286
	0.693431	0.913462
	0.686131	0.912621
	0.678832	0.911765
	0.678832	0.920792
	0.671533	0.92
	0.664234	0.919192
	0.656934	0.918367
	0.649635	0.917526
	0.649635	0.927083
	0.642336	0.926316
	0.635036	0.925532
	0.627737	0.924731
	0.620438	0.923913
	0.613139	0.923077
	0.605839	0.922222
	0.59854	0.921348
	0.591241	0.920455
	0.583942	0.91954
	0.576642	0.918605
	0.576642	0.929412
	0.569343	0.928571
	0.562044	0.927711
	0.562044	0.939024
	0.554745	0.938272
	0.547445	0.9375
	0.540146	0.936709
	0.532847	0.935897
	0.525547	0.935065
	0.525547	0.947368
	0.518248	0.946667
	0.510949	0.945946
	0.50365	0.945205
	0.49635	0.944444
	0.489051	0.943662
	0.481752	0.942857
	0.474453	0.942029
	0.467153	0.941176
	0.459854	0.940299
	0.452555	0.939394
	0.445255	0.938462
	0.437956	0.9375
	0.430657	0.936508
	0.423358	0.935484
	0.416058	0.934426
	0.408759	0.933333
	0.40146	0.932203
	0.394161	0.931034
	0.386861	0.929825
	0.379562	0.928571
	0.372263	0.927273
	0.364964	0.925926
	0.357664	0.924528
	0.350365	0.923077
	0.343066	0.921569
	0.335766	0.92
	0.328467	0.918367
	0.321168	0.916667
	0.313869	0.914894
	0.306569	0.913043
	0.29927	0.911111
	0.291971	0.909091
	0.284672	0.906977
	0.277372	0.904762
	0.270073	0.902439
	0.262774	0.9
	0.255474	0.897436
	0.248175	0.894737
	0.240876	0.891892
	0.233577	0.888889
	0.226277	0.885714
	0.218978	0.882353
	0.211679	0.878788
	0.20438	0.875
	0.20438	0.903226
	0.19708	0.9
	0.19708	0.931034
	0.19708	0.964286
	0.189781	0.962963
	0.182482	0.961538
	0.175182	0.96
	0.167883	0.958333
	0.160584	0.956522
	0.153285	0.954545
	0.145985	0.952381
	0.138686	0.95
	0.131387	0.947368
	0.124088	0.944444
	0.116788	0.941176
	0.109489	0.9375
	0.10219	0.933333
	0.094891	0.928571
	0.087591	0.923077
	0.080292	0.916667
	0.072993	0.909091
	0.072993	1
	0.065693	1
	0.058394	1
	0	1

## Sheet: Supplementary Figure 1e
	recall	precision			recall	precision			recall	precision
	1	0.626725			1	0.395954			1	0.623762
	0.996997	0.626021			0.978102	0.390671			0.984127	0.62
	0.996997	0.626415			0.978102	0.391813			0.984127	0.626263
	0.996997	0.626809			0.978102	0.392962			0.984127	0.632653
	0.996997	0.627204			0.978102	0.394118			0.984127	0.639175
	0.996997	0.627599			0.978102	0.39528			0.984127	0.645833
	0.996997	0.627995			0.978102	0.39645			0.984127	0.652632
	0.996997	0.628391			0.978102	0.397626			0.984127	0.659574
	0.996997	0.628788			0.978102	0.39881			0.984127	0.666667
	0.996997	0.629185			0.978102	0.4			0.952381	0.659341
	0.996997	0.629583			0.978102	0.401198			0.952381	0.666667
	0.996997	0.629981			0.978102	0.402402			0.952381	0.674157
	0.996997	0.63038			0.978102	0.403614			0.952381	0.681818
	0.996997	0.630779			0.978102	0.404834			0.952381	0.689655
	0.996997	0.631179			0.978102	0.406061			0.952381	0.697674
	0.996997	0.631579			0.978102	0.407295			0.952381	0.705882
	0.996997	0.63198			0.978102	0.408537			0.952381	0.714286
	0.996997	0.632381			0.978102	0.409786			0.952381	0.722892
	0.996997	0.632783			0.978102	0.411043			0.952381	0.731707
	0.996997	0.633185			0.978102	0.412308			0.952381	0.740741
	0.996997	0.633588			0.978102	0.41358			0.952381	0.75
	0.996997	0.633991			0.978102	0.414861			0.952381	0.759494
	0.996997	0.634395			0.978102	0.416149			0.936508	0.75641
	0.996997	0.634799			0.978102	0.417445			0.936508	0.766234
	0.996997	0.635204			0.978102	0.41875			0.936508	0.776316
	0.996997	0.635609			0.978102	0.420063			0.920635	0.773333
	0.996997	0.636015			0.978102	0.421384			0.920635	0.783784
	0.996997	0.636422			0.978102	0.422713			0.920635	0.794521
	0.996997	0.636829			0.978102	0.424051			0.920635	0.805556
	0.996997	0.637236			0.978102	0.425397			0.904762	0.802817
	0.996997	0.637644			0.978102	0.426752			0.904762	0.814286
	0.996997	0.638053			0.978102	0.428115			0.888889	0.811594
	0.996997	0.638462			0.978102	0.429487			0.888889	0.823529
	0.996997	0.638871			0.978102	0.430868			0.873016	0.820896
	0.996997	0.639281			0.978102	0.432258			0.873016	0.833333
	0.996997	0.639692			0.978102	0.433657			0.873016	0.846154
	0.996997	0.640103			0.978102	0.435065			0.873016	0.859375
	0.996997	0.640514			0.978102	0.436482			0.873016	0.873016
	0.996997	0.640927			0.978102	0.437908			0.857143	0.870968
	0.996997	0.641339			0.978102	0.439344			0.84127	0.868852
	0.996997	0.641753			0.978102	0.440789			0.84127	0.883333
	0.996997	0.642166			0.978102	0.442244			0.825397	0.881356
	0.996997	0.642581			0.978102	0.443709			0.809524	0.87931
	0.996997	0.642995			0.978102	0.445183			0.793651	0.877193
	0.996997	0.643411			0.978102	0.446667			0.777778	0.875
	0.996997	0.643827			0.978102	0.448161			0.761905	0.872727
	0.996997	0.644243			0.978102	0.449664			0.746032	0.87037
	0.996997	0.64466			0.978102	0.451178			0.730159	0.867925
	0.996997	0.645078			0.978102	0.452703			0.714286	0.865385
	0.996997	0.645496			0.978102	0.454237			0.698413	0.862745
	0.996997	0.645914			0.978102	0.455782			0.68254	0.86
	0.996997	0.646334			0.978102	0.457338			0.666667	0.857143
	0.996997	0.646753			0.978102	0.458904			0.650794	0.854167
	0.996997	0.647173			0.978102	0.460481			0.634921	0.851064
	0.996997	0.647594			0.978102	0.462069			0.634921	0.869565
	0.996997	0.648016			0.978102	0.463668			0.619048	0.866667
	0.996997	0.648438			0.978102	0.465278			0.603175	0.863636
	0.996997	0.64886			0.978102	0.466899			0.587302	0.860465
	0.996997	0.649283			0.978102	0.468531			0.571429	0.857143
	0.996997	0.649706			0.978102	0.470175			0.555556	0.853659
	0.996997	0.650131			0.978102	0.471831			0.539683	0.85
	0.996997	0.650555			0.978102	0.473498			0.539683	0.871795
	0.996997	0.65098			0.978102	0.475177			0.52381	0.868421
	0.996997	0.651406			0.978102	0.476868			0.507937	0.864865
	0.996997	0.651832			0.978102	0.478571			0.492063	0.861111
	0.996997	0.652259			0.978102	0.480287			0.47619	0.857143
	0.996997	0.652687			0.978102	0.482014			0.460317	0.852941
	0.996997	0.653115			0.978102	0.483755			0.444444	0.848485
	0.996997	0.653543			0.978102	0.485507			0.428571	0.84375
	0.996997	0.653972			0.978102	0.487273			0.412698	0.83871
	0.996997	0.654402			0.978102	0.489051			0.396825	0.833333
	0.996997	0.654832			0.978102	0.490842			0.380952	0.827586
	0.996997	0.655263			0.978102	0.492647			0.380952	0.857143
	0.996997	0.655695			0.978102	0.494465			0.365079	0.851852
	0.996997	0.656126			0.978102	0.496296			0.349206	0.846154
	0.996997	0.656559			0.978102	0.498141			0.333333	0.84
	0.996997	0.656992			0.978102	0.5			0.31746	0.833333
	0.996997	0.657426			0.978102	0.501873			0.301587	0.826087
	0.996997	0.65786			0.978102	0.503759			0.285714	0.818182
	0.996997	0.658295			0.978102	0.50566			0.269841	0.809524
	0.996997	0.65873			0.978102	0.507576			0.253968	0.8
	0.996997	0.659166			0.978102	0.509506			0.253968	0.842105
	0.996997	0.659603			0.978102	0.51145			0.238095	0.833333
	0.996997	0.66004			0.978102	0.51341			0.222222	0.823529
	0.996997	0.660477			0.978102	0.515385			0.206349	0.8125
	0.996997	0.660916			0.978102	0.517375			0.190476	0.8
	0.996997	0.661355			0.978102	0.51938			0.174603	0.785714
	0.996997	0.661794			0.978102	0.521401			0.174603	1
	0.996997	0.662234			0.978102	0.523438			0.15873	1
	0.996997	0.662675			0.978102	0.52549			0.142857	1
	0.996997	0.663116			0.978102	0.527559			0.126984	1
	0.996997	0.663558			0.978102	0.529644			0.111111	1
	0.996997	0.664			0.978102	0.531746			0.095238	1
	0.996997	0.664443			0.978102	0.533865			0.079365	1
	0.996997	0.664887			0.978102	0.536			0.063492	1
	0.996997	0.665331			0.978102	0.538153			0.047619	1
	0.996997	0.665775			0.978102	0.540323			0.031746	1
	0.996997	0.666221			0.978102	0.54251			0.015873	1
	0.996997	0.666667			0.978102	0.544715			0	1
	0.996997	0.667113			0.978102	0.546939
	0.996997	0.66756			0.978102	0.54918
	0.996997	0.668456			0.978102	0.55144
	0.996997	0.668905			0.978102	0.553719
	0.996997	0.669355			0.978102	0.556017
	0.996997	0.669805			0.978102	0.558333
	0.996997	0.670256			0.978102	0.560669
	0.996997	0.670707			0.978102	0.563025
	0.996997	0.671159			0.978102	0.565401
	0.996997	0.671612			0.978102	0.567797
	0.996997	0.672065			0.978102	0.570213
	0.996997	0.672519			0.978102	0.57265
	0.996997	0.672973			0.978102	0.575107
	0.996997	0.673428			0.978102	0.577586
	0.996997	0.673884			0.978102	0.580087
	0.996997	0.67434			0.978102	0.582609
	0.996997	0.674797			0.978102	0.585153
	0.996997	0.675254			0.978102	0.587719
	0.996997	0.675712			0.978102	0.590308
	0.996997	0.676171			0.978102	0.59292
	0.996997	0.67663			0.978102	0.595556
	0.996997	0.67709			0.978102	0.598214
	0.996997	0.677551			0.978102	0.600897
	0.996997	0.678012			0.978102	0.603604
	0.996997	0.678474			0.978102	0.606335
	0.996997	0.678937			0.978102	0.609091
	0.996997	0.6794			0.978102	0.611872
	0.996997	0.679863			0.978102	0.614679
	0.996997	0.680328			0.978102	0.617512
	0.996997	0.680793			0.978102	0.62037
	0.996997	0.681259			0.978102	0.623256
	0.996997	0.681725			0.978102	0.626168
	0.996997	0.682192			0.978102	0.629108
	0.996997	0.682659			0.978102	0.632075
	0.996997	0.683128			0.978102	0.635071
	0.996997	0.683596			0.978102	0.638095
	0.996997	0.684066			0.978102	0.644231
	0.996997	0.684536			0.978102	0.647343
	0.996997	0.685007			0.978102	0.650485
	0.996997	0.685478			0.978102	0.653659
	0.996997	0.68595			0.978102	0.656863
	0.996997	0.686423			0.978102	0.660099
	0.996997	0.686897			0.978102	0.663366
	0.996997	0.687371			0.978102	0.666667
	0.996997	0.687845			0.978102	0.67
	0.996997	0.688321			0.978102	0.673367
	0.996997	0.688797			0.978102	0.676768
	0.996997	0.689273			0.978102	0.680203
	0.996997	0.689751			0.978102	0.683673
	0.996997	0.690229			0.978102	0.687179
	0.996997	0.690707			0.978102	0.690722
	0.996997	0.691187			0.978102	0.694301
	0.996997	0.691667			0.978102	0.697917
	0.996997	0.692147			0.978102	0.701571
	0.996997	0.692629			0.978102	0.705263
	0.996997	0.693111			0.978102	0.708995
	0.996997	0.693593			0.978102	0.712766
	0.996997	0.694077			0.978102	0.716578
	0.996997	0.694561			0.978102	0.72043
	0.996997	0.695045			0.978102	0.724324
	0.996997	0.695531			0.978102	0.728261
	0.996997	0.696017			0.978102	0.73224
	0.996997	0.696503			0.978102	0.736264
	0.996997	0.696991			0.978102	0.740331
	0.996997	0.697479			0.978102	0.744444
	0.996997	0.697968			0.978102	0.748603
	0.996997	0.698457			0.978102	0.752809
	0.996997	0.698947			0.978102	0.757062
	0.996997	0.699438			0.978102	0.761364
	0.996997	0.69993			0.978102	0.765714
	0.996997	0.700422			0.978102	0.770115
	0.996997	0.700915			0.978102	0.774566
	0.996997	0.701408			0.978102	0.77907
	0.996997	0.701903			0.978102	0.783626
	0.996997	0.702398			0.978102	0.788235
	0.996997	0.702893			0.978102	0.792899
	0.996997	0.70339			0.978102	0.797619
	0.996997	0.703887			0.978102	0.802395
	0.996997	0.704385			0.978102	0.807229
	0.996997	0.704883			0.978102	0.812121
	0.996997	0.705382			0.978102	0.817073
	0.996997	0.705882			0.978102	0.822086
	0.996997	0.706383			0.978102	0.82716
	0.996997	0.706884			0.978102	0.832298
	0.996997	0.707386			0.978102	0.8375
	0.996997	0.707889			0.978102	0.842767
	0.996997	0.708393			0.978102	0.848101
	0.996997	0.708897			0.978102	0.853503
	0.996997	0.709402			0.978102	0.858974
	0.996997	0.709907			0.978102	0.864516
	0.996997	0.710414			0.978102	0.87013
	0.996997	0.710921			0.978102	0.875817
	0.996997	0.711429			0.978102	0.881579
	0.996997	0.711937			0.978102	0.887417
	0.996997	0.712446			0.978102	0.893333
	0.996997	0.712956			0.978102	0.899329
	0.996997	0.713467			0.978102	0.905405
	0.996997	0.713978			0.978102	0.911565
	0.996997	0.714491			0.978102	0.917808
	0.996997	0.715004			0.978102	0.924138
	0.996997	0.715517			0.978102	0.930556
	0.996997	0.716032			0.978102	0.937063
	0.996997	0.716547			0.978102	0.943662
	0.996997	0.717063			0.978102	0.950355
	0.996997	0.717579			0.978102	0.957143
	0.996997	0.718097			0.963504	0.956522
	0.996997	0.718615			0.963504	0.963504
	0.996997	0.719134			0.963504	0.970588
	0.996997	0.719653			0.963504	0.977778
	0.996997	0.720174			0.963504	0.985075
	0.996997	0.720695			0.956204	0.984962
	0.996997	0.721217			0.948905	0.984848
	0.996997	0.721739			0.941606	0.984733
	0.996997	0.722263			0.934307	0.984615
	0.996997	0.722787			0.927007	0.984496
	0.996997	0.723312			0.919708	0.984375
	0.996997	0.723837			0.912409	0.984252
	0.996997	0.724364			0.905109	0.984127
	0.996997	0.724891			0.89781	0.984
	0.996997	0.725419			0.89781	0.991935
	0.996997	0.725948			0.890511	0.99187
	0.996997	0.726477			0.883212	0.991803
	0.996997	0.727007			0.883212	1
	0.996997	0.727538			0.875912	1
	0.996997	0.72807			0.868613	1
	0.996997	0.728603			0.861314	1
	0.996997	0.729136			0.854015	1
	0.996997	0.72967			0.846715	1
	0.996997	0.730205			0.839416	1
	0.996997	0.730741			0.832117	1
	0.996997	0.731278			0.824818	1
	0.996997	0.731815			0.817518	1
	0.996997	0.732353			0.810219	1
	0.996997	0.732892			0.80292	1
	0.996997	0.733432			0.79562	1
	0.996997	0.733972			0.788321	1
	0.996997	0.734513			0.781022	1
	0.996997	0.735055			0.773723	1
	0.996997	0.735598			0.766423	1
	0.996997	0.736142			0.759124	1
	0.996997	0.736686			0.751825	1
	0.996997	0.737232			0.744526	1
	0.996997	0.737778			0.737226	1
	0.996997	0.738325			0.729927	1
	0.996997	0.738872			0.722628	1
	0.996997	0.739421			0.715328	1
	0.996997	0.73997			0.708029	1
	0.996997	0.74052			0.70073	1
	0.996997	0.741071			0.693431	1
	0.996997	0.741623			0.686131	1
	0.996997	0.742176			0.678832	1
	0.996997	0.742729			0.671533	1
	0.996997	0.743284			0.664234	1
	0.996997	0.743839			0.656934	1
	0.996997	0.744395			0.649635	1
	0.996997	0.746067			0.642336	1
	0.996997	0.746627			0.635036	1
	0.996997	0.747187			0.627737	1
	0.996997	0.747748			0.620438	1
	0.996997	0.74831			0.613139	1
	0.996997	0.748872			0.605839	1
	0.996997	0.749436			0.59854	1
	0.996997	0.75			0.591241	1
	0.996997	0.750565			0.583942	1
	0.996997	0.751131			0.576642	1
	0.996997	0.751698			0.569343	1
	0.996997	0.752266			0.562044	1
	0.996997	0.752834			0.554745	1
	0.996997	0.753404			0.547445	1
	0.996997	0.753974			0.540146	1
	0.996997	0.754545			0.532847	1
	0.996997	0.755118			0.525547	1
	0.996997	0.75569			0.518248	1
	0.996997	0.756264			0.510949	1
	0.996997	0.756839			0.50365	1
	0.996997	0.757414			0.49635	1
	0.996997	0.757991			0.489051	1
	0.996997	0.758568			0.481752	1
	0.996997	0.759146			0.474453	1
	0.996997	0.759725			0.467153	1
	0.996997	0.760305			0.459854	1
	0.996997	0.760886			0.452555	1
	0.996997	0.761468			0.445255	1
	0.996997	0.76205			0.437956	1
	0.996997	0.762634			0.430657	1
	0.996997	0.763218			0.423358	1
	0.996997	0.763804			0.416058	1
	0.996997	0.76439			0.408759	1
	0.996997	0.764977			0.40146	1
	0.996997	0.765565			0.394161	1
	0.996997	0.766154			0.386861	1
	0.996997	0.766744			0.379562	1
	0.996997	0.767334			0.372263	1
	0.996997	0.767926			0.364964	1
	0.996997	0.768519			0.357664	1
	0.996997	0.769112			0.350365	1
	0.996997	0.769706			0.343066	1
	0.996997	0.770302			0.335766	1
	0.996997	0.770898			0.328467	1
	0.996997	0.771495			0.321168	1
	0.996997	0.772093			0.313869	1
	0.996997	0.772692			0.306569	1
	0.996997	0.773292			0.29927	1
	0.996997	0.773893			0.291971	1
	0.996997	0.774495			0.284672	1
	0.996997	0.775097			0.277372	1
	0.996997	0.775701			0.270073	1
	0.996997	0.776306			0.262774	1
	0.996997	0.776911			0.255474	1
	0.996997	0.777518			0.248175	1
	0.996997	0.778125			0.240876	1
	0.996997	0.778733			0.233577	1
	0.996997	0.779343			0.226277	1
	0.996997	0.779953			0.218978	1
	0.996997	0.780564			0.211679	1
	0.996997	0.781176			0.20438	1
	0.996997	0.78179			0.19708	1
	0.996997	0.782404			0.189781	1
	0.996997	0.783019			0.182482	1
	0.996997	0.783635			0.175182	1
	0.996997	0.784252			0.167883	1
	0.996997	0.78487			0.160584	1
	0.996997	0.785489			0.153285	1
	0.996997	0.786109			0.145985	1
	0.996997	0.78673			0.138686	1
	0.996997	0.787352			0.131387	1
	0.996997	0.787975			0.124088	1
	0.996997	0.788599			0.116788	1
	0.996997	0.789223			0.109489	1
	0.996997	0.790476			0.10219	1
	0.996997	0.791104			0.094891	1
	0.996997	0.791733			0.087591	1
	0.996997	0.792363			0.080292	1
	0.996997	0.792994			0.072993	1
	0.996997	0.793625			0.065693	1
	0.996997	0.794258			0.058394	1
	0.996997	0.794892			0.051095	1
	0.996997	0.795527			0.043796	1
	0.996997	0.796163			0.036496	1
	0.996997	0.7968			0.029197	1
	0.996997	0.797438			0.021898	1
	0.996997	0.798077			0.014599	1
	0.996997	0.798717			0.007299	1
	0.996997	0.799358			0	1
	0.996997	0.8
	0.996997	0.800643
	0.996997	0.801287
	0.996997	0.801932
	0.996997	0.802579
	0.996997	0.803226
	0.996997	0.803874
	0.996997	0.804523
	0.996997	0.805174
	0.995996	0.805016
	0.995996	0.805668
	0.995996	0.806321
	0.995996	0.806975
	0.995996	0.80763
	0.995996	0.808286
	0.995996	0.808943
	0.995996	0.809601
	0.995996	0.810261
	0.995996	0.810921
	0.995996	0.811582
	0.995996	0.812245
	0.995996	0.812908
	0.995996	0.813573
	0.995996	0.814239
	0.995996	0.814906
	0.995996	0.815574
	0.995996	0.816243
	0.995996	0.816913
	0.995996	0.817584
	0.995996	0.818257
	0.995996	0.81893
	0.995996	0.819605
	0.995996	0.82028
	0.995996	0.820957
	0.995996	0.821635
	0.995996	0.822314
	0.995996	0.822994
	0.995996	0.823675
	0.995996	0.824358
	0.995996	0.825041
	0.995996	0.825726
	0.995996	0.826412
	0.995996	0.827099
	0.995996	0.827787
	0.995996	0.828476
	0.995996	0.829167
	0.995996	0.829858
	0.995996	0.830551
	0.995996	0.831245
	0.995996	0.83194
	0.995996	0.832636
	0.995996	0.833333
	0.995996	0.834032
	0.995996	0.834732
	0.995996	0.835432
	0.995996	0.836134
	0.995996	0.836838
	0.995996	0.837542
	0.995996	0.838248
	0.995996	0.838954
	0.995996	0.839662
	0.995996	0.840372
	0.995996	0.841082
	0.995996	0.841794
	0.995996	0.842506
	0.995996	0.84322
	0.995996	0.843936
	0.994995	0.843803
	0.994995	0.84452
	0.994995	0.845238
	0.994995	0.845957
	0.994995	0.846678
	0.994995	0.8474
	0.994995	0.848123
	0.994995	0.848847
	0.994995	0.849573
	0.994995	0.850299
	0.994995	0.851027
	0.994995	0.851757
	0.994995	0.852487
	0.994995	0.853219
	0.994995	0.853952
	0.994995	0.854686
	0.994995	0.855422
	0.993994	0.855297
	0.993994	0.856034
	0.993994	0.856773
	0.993994	0.857513
	0.993994	0.858254
	0.993994	0.858997
	0.993994	0.85974
	0.993994	0.860485
	0.993994	0.861232
	0.993994	0.861979
	0.993994	0.862728
	0.992993	0.862609
	0.992993	0.863359
	0.992993	0.864111
	0.992993	0.864865
	0.992993	0.86562
	0.992993	0.866376
	0.992993	0.867133
	0.992993	0.867892
	0.992993	0.868651
	0.992993	0.869413
	0.992993	0.870175
	0.992993	0.870939
	0.992993	0.871705
	0.992993	0.872471
	0.992993	0.873239
	0.992993	0.874009
	0.992993	0.87478
	0.992993	0.875552
	0.992993	0.876325
	0.992993	0.8771
	0.992993	0.877876
	0.992993	0.878654
	0.992993	0.879433
	0.992993	0.880213
	0.992993	0.880995
	0.992993	0.881778
	0.992993	0.882562
	0.992993	0.883348
	0.992993	0.884135
	0.992993	0.884924
	0.992993	0.885714
	0.992993	0.886506
	0.992993	0.887299
	0.992993	0.888093
	0.992993	0.888889
	0.991992	0.888789
	0.991992	0.889587
	0.991992	0.890386
	0.991992	0.891187
	0.991992	0.891989
	0.991992	0.892793
	0.991992	0.893598
	0.991992	0.894404
	0.991992	0.895212
	0.991992	0.896022
	0.991992	0.896833
	0.991992	0.897645
	0.991992	0.898459
	0.991992	0.899274
	0.991992	0.900091
	0.991992	0.900909
	0.991992	0.901729
	0.991992	0.90255
	0.991992	0.903373
	0.991992	0.904197
	0.991992	0.905023
	0.991992	0.90585
	0.991992	0.906679
	0.991992	0.907509
	0.991992	0.908341
	0.990991	0.908257
	0.990991	0.909091
	0.990991	0.909926
	0.990991	0.910764
	0.990991	0.911602
	0.990991	0.912442
	0.990991	0.913284
	0.990991	0.914127
	0.990991	0.914972
	0.990991	0.915819
	0.990991	0.916667
	0.990991	0.917516
	0.990991	0.918367
	0.990991	0.91922
	0.990991	0.920074
	0.990991	0.92093
	0.990991	0.921788
	0.990991	0.922647
	0.990991	0.923507
	0.990991	0.92437
	0.990991	0.925234
	0.990991	0.926099
	0.990991	0.926966
	0.990991	0.927835
	0.990991	0.928705
	0.990991	0.929577
	0.990991	0.930451
	0.990991	0.931326
	0.990991	0.932203
	0.990991	0.933082
	0.990991	0.933962
	0.990991	0.934844
	0.990991	0.935728
	0.990991	0.936613
	0.990991	0.9375
	0.990991	0.938389
	0.990991	0.939279
	0.990991	0.940171
	0.990991	0.941065
	0.990991	0.94196
	0.98999	0.941905
	0.988989	0.941849
	0.988989	0.942748
	0.988989	0.943649
	0.988989	0.944551
	0.987988	0.944498
	0.987988	0.945402
	0.987988	0.946309
	0.987988	0.947217
	0.985986	0.947115
	0.984985	0.947064
	0.984985	0.947977
	0.984985	0.948891
	0.984985	0.949807
	0.984985	0.950725
	0.984985	0.951644
	0.983984	0.951597
	0.983984	0.952519
	0.983984	0.953443
	0.981982	0.953353
	0.981982	0.95428
	0.981982	0.955209
	0.980981	0.955166
	0.97998	0.955122
	0.97998	0.956055
	0.97998	0.956989
	0.97998	0.957926
	0.978979	0.957884
	0.978979	0.958824
	0.978979	0.959764
	0.977978	0.959725
	0.977978	0.960669
	0.977978	0.961614
	0.977978	0.962562
	0.977978	0.963511
	0.977978	0.964462
	0.977978	0.965415
	0.977978	0.96637
	0.977978	0.967327
	0.977978	0.968285
	0.977978	0.969246
	0.977978	0.970209
	0.977978	0.971173
	0.977978	0.972139
	0.976977	0.972112
	0.976977	0.973081
	0.975976	0.973054
	0.975976	0.974026
	0.975976	0.975
	0.974975	0.974975
	0.974975	0.975952
	0.974975	0.976931
	0.974975	0.977912
	0.973974	0.977889
	0.972973	0.977867
	0.971972	0.977845
	0.970971	0.977823
	0.970971	0.978809
	0.96997	0.978788
	0.968969	0.978766
	0.967968	0.978745
	0.966967	0.978723
	0.965966	0.978702
	0.964965	0.97868
	0.964965	0.979675
	0.963964	0.979654
	0.962963	0.979633
	0.961962	0.979613
	0.960961	0.979592
	0.960961	0.980592
	0.95996	0.980573
	0.958959	0.980553
	0.957958	0.980533
	0.956957	0.980513
	0.956957	0.98152
	0.955956	0.981501
	0.955956	0.98251
	0.954955	0.982492
	0.954955	0.983505
	0.954955	0.98452
	0.953954	0.984504
	0.952953	0.984488
	0.951952	0.984472
	0.950951	0.984456
	0.94995	0.98444
	0.948949	0.984424
	0.947948	0.984407
	0.946947	0.984391
	0.945946	0.984375
	0.944945	0.984359
	0.943944	0.984342
	0.942943	0.984326
	0.942943	0.986387
	0.941942	0.986373
	0.940941	0.986359
	0.93994	0.986345
	0.938939	0.98633
	0.937938	0.986316
	0.936937	0.986301
	0.936937	0.987342
	0.935936	0.987328
	0.934935	0.987315
	0.933934	0.987302
	0.932933	0.987288
	0.931932	0.987275
	0.930931	0.987261
	0.92993	0.987248
	0.928929	0.987234
	0.927928	0.98722
	0.926927	0.987207
	0.925926	0.987193
	0.924925	0.987179
	0.924925	0.988235
	0.923924	0.988223
	0.922923	0.98821
	0.921922	0.988197
	0.920921	0.988185
	0.91992	0.988172
	0.918919	0.988159
	0.917918	0.988147
	0.916917	0.988134
	0.915916	0.988121
	0.914915	0.988108
	0.913914	0.988095
	0.912913	0.988082
	0.911912	0.988069
	0.911912	0.990217
	0.910911	0.990207
	0.90991	0.990196
	0.908909	0.990185
	0.907908	0.990175
	0.906907	0.990164
	0.905906	0.990153
	0.904905	0.990142
	0.903904	0.990132
	0.902903	0.990121
	0.901902	0.99011
	0.900901	0.990099
	0.8999	0.990088
	0.898899	0.990077
	0.897898	0.990066
	0.896897	0.990055
	0.896897	0.99115
	0.895896	0.991141
	0.894895	0.991131
	0.893894	0.991121
	0.892893	0.991111
	0.891892	0.991101
	0.890891	0.991091
	0.88989	0.991081
	0.888889	0.991071
	0.887888	0.991061
	0.886887	0.991051
	0.885886	0.991041
	0.884885	0.991031
	0.883884	0.991021
	0.882883	0.991011
	0.882883	0.992126
	0.881882	0.992117
	0.880881	0.992108
	0.87988	0.992099
	0.878879	0.99209
	0.877878	0.992081
	0.876877	0.992072
	0.875876	0.992063
	0.874875	0.992054
	0.873874	0.992045
	0.872873	0.992036
	0.871872	0.992027
	0.871872	0.993158
	0.870871	0.993151
	0.86987	0.993143
	0.868869	0.993135
	0.867868	0.993127
	0.866867	0.993119
	0.865866	0.993111
	0.864865	0.993103
	0.863864	0.993096
	0.862863	0.993088
	0.861862	0.99308
	0.860861	0.993072
	0.85986	0.993064
	0.858859	0.993056
	0.857858	0.993048
	0.856857	0.993039
	0.855856	0.993031
	0.854855	0.993023
	0.853854	0.993015
	0.852853	0.993007
	0.851852	0.992999
	0.850851	0.992991
	0.84985	0.992982
	0.848849	0.992974
	0.847848	0.992966
	0.847848	0.994131
	0.846847	0.994125
	0.845846	0.994118
	0.844845	0.994111
	0.843844	0.994104
	0.843844	0.995277
	0.842843	0.995272
	0.841842	0.995266
	0.840841	0.995261
	0.83984	0.995255
	0.838839	0.995249
	0.837838	0.995244
	0.836837	0.995238
	0.835836	0.995232
	0.834835	0.995227
	0.833834	0.995221
	0.832833	0.995215
	0.831832	0.99521
	0.830831	0.995204
	0.82983	0.995198
	0.828829	0.995192
	0.827828	0.995187
	0.826827	0.995181
	0.825826	0.995175
	0.824825	0.995169
	0.823824	0.995163
	0.822823	0.995157
	0.821822	0.995152
	0.820821	0.995146
	0.81982	0.99514
	0.818819	0.995134
	0.817818	0.995128
	0.816817	0.995122
	0.815816	0.995116
	0.814815	0.99511
	0.813814	0.995104
	0.812813	0.995098
	0.812813	0.996319
	0.811812	0.996314
	0.810811	0.99631
	0.80981	0.996305
	0.808809	0.996301
	0.807808	0.996296
	0.806807	0.996292
	0.805806	0.996287
	0.804805	0.996283
	0.803804	0.996278
	0.802803	0.996273
	0.801802	0.996269
	0.800801	0.996264
	0.7998	0.996259
	0.798799	0.996255
	0.797798	0.99625
	0.796797	0.996245
	0.795796	0.996241
	0.794795	0.996236
	0.793794	0.996231
	0.792793	0.996226
	0.791792	0.996222
	0.790791	0.996217
	0.78979	0.996212
	0.788789	0.996207
	0.787788	0.996203
	0.786787	0.996198
	0.785786	0.996193
	0.784785	0.996188
	0.783784	0.996183
	0.782783	0.996178
	0.781782	0.996173
	0.780781	0.996169
	0.77978	0.996164
	0.778779	0.996159
	0.777778	0.996154
	0.776777	0.996149
	0.775776	0.996144
	0.774775	0.996139
	0.773774	0.996134
	0.772773	0.996129
	0.771772	0.996124
	0.770771	0.996119
	0.76977	0.996114
	0.768769	0.996109
	0.767768	0.996104
	0.766767	0.996099
	0.765766	0.996094
	0.764765	0.996089
	0.764765	1
	0.763764	1
	0.762763	1
	0.761762	1
	0.760761	1
	0.75976	1
	0.758759	1
	0.757758	1
	0.756757	1
	0.755756	1
	0.754755	1
	0.753754	1
	0.752753	1
	0.751752	1
	0.750751	1
	0.74975	1
	0.748749	1
	0.747748	1
	0.746747	1
	0.745746	1
	0.744745	1
	0.743744	1
	0.742743	1
	0.741742	1
	0.740741	1
	0.73974	1
	0.738739	1
	0.737738	1
	0.736737	1
	0.735736	1
	0.734735	1
	0.733734	1
	0.732733	1
	0.731732	1
	0.730731	1
	0.72973	1
	0.728729	1
	0.727728	1
	0.726727	1
	0.725726	1
	0.724725	1
	0.723724	1
	0.722723	1
	0.721722	1
	0.720721	1
	0.71972	1
	0.718719	1
	0.717718	1
	0.716717	1
	0.715716	1
	0.714715	1
	0.713714	1
	0.712713	1
	0.711712	1
	0.710711	1
	0.70971	1
	0.708709	1
	0.707708	1
	0.706707	1
	0.705706	1
	0.704705	1
	0.703704	1
	0.702703	1
	0.701702	1
	0.700701	1
	0.6997	1
	0.698699	1
	0.697698	1
	0.696697	1
	0.695696	1
	0.694695	1
	0.693694	1
	0.692693	1
	0.691692	1
	0.690691	1
	0.68969	1
	0.688689	1
	0.687688	1
	0.686687	1
	0.685686	1
	0.684685	1
	0.683684	1
	0.682683	1
	0.681682	1
	0.680681	1
	0.67968	1
	0.678679	1
	0.677678	1
	0.676677	1
	0.675676	1
	0.674675	1
	0.673674	1
	0.672673	1
	0.671672	1
	0.670671	1
	0.66967	1
	0.668669	1
	0.667668	1
	0.666667	1
	0.665666	1
	0.664665	1
	0.663664	1
	0.662663	1
	0.661662	1
	0.660661	1
	0.65966	1
	0.658659	1
	0.657658	1
	0.656657	1
	0.655656	1
	0.654655	1
	0.653654	1
	0.652653	1
	0.651652	1
	0.650651	1
	0.64965	1
	0.648649	1
	0.647648	1
	0.646647	1
	0.645646	1
	0.644645	1
	0.643644	1
	0.642643	1
	0.641642	1
	0.640641	1
	0.63964	1
	0.638639	1
	0.637638	1
	0.636637	1
	0.635636	1
	0.634635	1
	0.633634	1
	0.632633	1
	0.631632	1
	0.630631	1
	0.62963	1
	0.628629	1
	0.627628	1
	0.626627	1
	0.625626	1
	0.624625	1
	0.623624	1
	0.622623	1
	0.621622	1
	0.620621	1
	0.61962	1
	0.618619	1
	0.617618	1
	0.616617	1
	0.615616	1
	0.614615	1
	0.613614	1
	0.612613	1
	0.611612	1
	0.610611	1
	0.60961	1
	0.608609	1
	0.607608	1
	0.606607	1
	0.605606	1
	0.604605	1
	0.603604	1
	0.602603	1
	0.601602	1
	0.600601	1
	0.5996	1
	0.598599	1
	0.597598	1
	0.596597	1
	0.595596	1
	0.594595	1
	0.593594	1
	0.592593	1
	0.591592	1
	0.590591	1
	0.58959	1
	0.588589	1
	0.587588	1
	0.586587	1
	0.585586	1
	0.584585	1
	0.583584	1
	0.582583	1
	0.581582	1
	0.580581	1
	0.57958	1
	0.578579	1
	0.577578	1
	0.576577	1
	0.575576	1
	0.574575	1
	0.573574	1
	0.572573	1
	0.571572	1
	0.570571	1
	0.56957	1
	0.568569	1
	0.567568	1
	0.566567	1
	0.565566	1
	0.564565	1
	0.563564	1
	0.562563	1
	0.561562	1
	0.560561	1
	0.55956	1
	0.558559	1
	0.557558	1
	0.556557	1
	0.555556	1
	0.554555	1
	0.553554	1
	0.552553	1
	0.551552	1
	0.550551	1
	0.54955	1
	0.548549	1
	0.547548	1
	0.546547	1
	0.545546	1
	0.544545	1
	0.543544	1
	0.542543	1
	0.541542	1
	0.540541	1
	0.53954	1
	0.538539	1
	0.537538	1
	0.536537	1
	0.535536	1
	0.534535	1
	0.533534	1
	0.532533	1
	0.531532	1
	0.530531	1
	0.52953	1
	0.528529	1
	0.527528	1
	0.526527	1
	0.525526	1
	0.524525	1
	0.523524	1
	0.522523	1
	0.521522	1
	0.520521	1
	0.51952	1
	0.518519	1
	0.517518	1
	0.516517	1
	0.515516	1
	0.514515	1
	0.513514	1
	0.512513	1
	0.511512	1
	0.510511	1
	0.50951	1
	0.508509	1
	0.507508	1
	0.506507	1
	0.505506	1
	0.504505	1
	0.503504	1
	0.502503	1
	0.501502	1
	0.500501	1
	0.499499	1
	0.498498	1
	0.497497	1
	0.496496	1
	0.495495	1
	0.494494	1
	0.493493	1
	0.492492	1
	0.491491	1
	0.49049	1
	0.489489	1
	0.488488	1
	0.487487	1
	0.486486	1
	0.485485	1
	0.484484	1
	0.483483	1
	0.482482	1
	0.481481	1
	0.48048	1
	0.479479	1
	0.478478	1
	0.477477	1
	0.476476	1
	0.475475	1
	0.474474	1
	0.473473	1
	0.472472	1
	0.471471	1
	0.47047	1
	0.469469	1
	0.468468	1
	0.467467	1
	0.466466	1
	0.465465	1
	0.464464	1
	0.463463	1
	0.462462	1
	0.461461	1
	0.46046	1
	0.459459	1
	0.458458	1
	0.457457	1
	0.456456	1
	0.455455	1
	0.454454	1
	0.453453	1
	0.452452	1
	0.451451	1
	0.45045	1
	0.449449	1
	0.448448	1
	0.447447	1
	0.446446	1
	0.445445	1
	0.444444	1
	0.443443	1
	0.442442	1
	0.441441	1
	0.44044	1
	0.439439	1
	0.438438	1
	0.437437	1
	0.436436	1
	0.435435	1
	0.434434	1
	0.433433	1
	0.432432	1
	0.431431	1
	0.43043	1
	0.429429	1
	0.428428	1
	0.427427	1
	0.426426	1
	0.425425	1
	0.424424	1
	0.423423	1
	0.422422	1
	0.421421	1
	0.42042	1
	0.419419	1
	0.418418	1
	0.417417	1
	0.416416	1
	0.415415	1
	0.414414	1
	0.413413	1
	0.412412	1
	0.411411	1
	0.41041	1
	0.409409	1
	0.408408	1
	0.407407	1
	0.406406	1
	0.405405	1
	0.404404	1
	0.403403	1
	0.402402	1
	0.401401	1
	0.4004	1
	0.399399	1
	0.398398	1
	0.397397	1
	0.396396	1
	0.395395	1
	0.394394	1
	0.393393	1
	0.392392	1
	0.391391	1
	0.39039	1
	0.389389	1
	0.388388	1
	0.387387	1
	0.386386	1
	0.385385	1
	0.384384	1
	0.383383	1
	0.382382	1
	0.381381	1
	0.38038	1
	0.379379	1
	0.378378	1
	0.377377	1
	0.376376	1
	0.375375	1
	0.374374	1
	0.373373	1
	0.372372	1
	0.371371	1
	0.37037	1
	0.369369	1
	0.368368	1
	0.367367	1
	0.366366	1
	0.365365	1
	0.364364	1
	0.363363	1
	0.362362	1
	0.361361	1
	0.36036	1
	0.359359	1
	0.358358	1
	0.357357	1
	0.356356	1
	0.355355	1
	0.354354	1
	0.353353	1
	0.352352	1
	0.351351	1
	0.35035	1
	0.349349	1
	0.348348	1
	0.347347	1
	0.346346	1
	0.345345	1
	0.344344	1
	0.343343	1
	0.342342	1
	0.341341	1
	0.34034	1
	0.339339	1
	0.338338	1
	0.337337	1
	0.336336	1
	0.335335	1
	0.334334	1
	0.333333	1
	0.332332	1
	0.331331	1
	0.33033	1
	0.329329	1
	0.328328	1
	0.327327	1
	0.326326	1
	0.325325	1
	0.324324	1
	0.323323	1
	0.322322	1
	0.321321	1
	0.32032	1
	0.319319	1
	0.318318	1
	0.317317	1
	0.316316	1
	0.315315	1
	0.314314	1
	0.313313	1
	0.312312	1
	0.311311	1
	0.31031	1
	0.309309	1
	0.308308	1
	0.307307	1
	0.306306	1
	0.305305	1
	0.304304	1
	0.303303	1
	0.302302	1
	0.301301	1
	0.3003	1
	0.299299	1
	0.298298	1
	0.297297	1
	0.296296	1
	0.295295	1
	0.294294	1
	0.293293	1
	0.292292	1
	0.291291	1
	0.29029	1
	0.289289	1
	0.288288	1
	0.287287	1
	0.286286	1
	0.285285	1
	0.284284	1
	0.283283	1
	0.282282	1
	0.281281	1
	0.28028	1
	0.279279	1
	0.278278	1
	0.277277	1
	0.276276	1
	0.275275	1
	0.274274	1
	0.273273	1
	0.272272	1
	0.271271	1
	0.27027	1
	0.269269	1
	0.268268	1
	0.267267	1
	0.266266	1
	0.265265	1
	0.264264	1
	0.263263	1
	0.262262	1
	0.261261	1
	0.26026	1
	0.259259	1
	0.258258	1
	0.257257	1
	0.256256	1
	0.255255	1
	0.254254	1
	0.253253	1
	0.252252	1
	0.251251	1
	0.25025	1
	0.249249	1
	0.248248	1
	0.247247	1
	0.246246	1
	0.245245	1
	0.244244	1
	0.243243	1
	0.242242	1
	0.241241	1
	0.24024	1
	0.239239	1
	0.238238	1
	0.237237	1
	0.236236	1
	0.235235	1
	0.234234	1
	0.233233	1
	0.232232	1
	0.231231	1
	0.23023	1
	0.229229	1
	0.228228	1
	0.227227	1
	0.226226	1
	0.225225	1
	0.224224	1
	0.223223	1
	0.222222	1
	0.221221	1
	0.22022	1
	0.219219	1
	0.218218	1
	0.217217	1
	0.216216	1
	0.215215	1
	0.214214	1
	0.213213	1
	0.212212	1
	0.211211	1
	0.21021	1
	0.209209	1
	0.208208	1
	0.207207	1
	0.206206	1
	0.205205	1
	0.204204	1
	0.203203	1
	0.202202	1
	0.201201	1
	0.2002	1
	0.199199	1
	0.198198	1
	0.197197	1
	0.196196	1
	0.195195	1
	0.194194	1
	0.193193	1
	0.192192	1
	0.191191	1
	0.19019	1
	0.189189	1
	0.188188	1
	0.187187	1
	0.186186	1
	0.185185	1
	0.184184	1
	0.183183	1
	0.182182	1
	0.181181	1
	0.18018	1
	0.179179	1
	0.178178	1
	0.177177	1
	0.176176	1
	0.175175	1
	0.174174	1
	0.173173	1
	0.172172	1
	0.171171	1
	0.17017	1
	0.169169	1
	0.168168	1
	0.167167	1
	0.166166	1
	0.165165	1
	0.164164	1
	0.163163	1
	0.162162	1
	0.161161	1
	0.16016	1
	0.159159	1
	0.158158	1
	0.157157	1
	0.156156	1
	0.155155	1
	0.154154	1
	0.153153	1
	0.152152	1
	0.151151	1
	0.15015	1
	0.149149	1
	0.148148	1
	0.147147	1
	0.146146	1
	0.145145	1
	0.144144	1
	0.143143	1
	0.142142	1
	0.141141	1
	0.14014	1
	0.139139	1
	0.138138	1
	0.137137	1
	0.136136	1
	0.135135	1
	0.134134	1
	0.133133	1
	0.132132	1
	0.131131	1
	0.13013	1
	0.129129	1
	0.128128	1
	0.127127	1
	0.126126	1
	0.125125	1
	0.124124	1
	0.123123	1
	0.122122	1
	0.121121	1
	0.12012	1
	0.119119	1
	0.118118	1
	0.117117	1
	0.116116	1
	0.115115	1
	0.114114	1
	0.113113	1
	0.112112	1
	0.111111	1
	0.11011	1
	0.109109	1
	0.108108	1
	0.107107	1
	0.106106	1
	0.105105	1
	0.104104	1
	0.103103	1
	0.102102	1
	0.101101	1
	0.1001	1
	0.099099	1
	0.098098	1
	0.097097	1
	0.096096	1
	0.095095	1
	0.094094	1
	0.093093	1
	0.092092	1
	0.091091	1
	0.09009	1
	0.089089	1
	0.088088	1
	0.087087	1
	0.086086	1
	0.085085	1
	0.084084	1
	0.083083	1
	0.082082	1
	0.081081	1
	0.08008	1
	0.079079	1
	0.078078	1
	0.077077	1
	0.076076	1
	0.075075	1
	0.074074	1
	0.073073	1
	0.072072	1
	0.071071	1
	0.07007	1
	0.069069	1
	0.067067	1
	0.066066	1
	0.065065	1
	0.064064	1
	0.063063	1
	0.062062	1
	0.061061	1
	0.06006	1
	0.059059	1
	0.058058	1
	0.057057	1
	0.056056	1
	0.055055	1
	0.054054	1
	0.053053	1
	0.052052	1
	0.051051	1
	0.05005	1
	0.049049	1
	0.048048	1
	0.047047	1
	0.046046	1
	0.045045	1
	0.044044	1
	0.043043	1
	0.042042	1
	0.041041	1
	0.04004	1
	0.039039	1
	0.038038	1
	0.037037	1
	0.036036	1
	0.035035	1
	0.034034	1
	0.033033	1
	0.032032	1
	0.031031	1
	0.03003	1
	0.029029	1
	0.028028	1
	0.027027	1
	0.026026	1
	0.025025	1
	0.024024	1
	0.023023	1
	0.022022	1
	0.021021	1
	0.02002	1
	0.019019	1
	0.018018	1
	0.017017	1
	0.016016	1
	0.015015	1
	0.014014	1
	0.013013	1
	0.012012	1
	0.011011	1
	0.01001	1
	0.009009	1
	0.008008	1
	0.007007	1
	0.006006	1
	0.005005	1
	0.004004	1
	0.003003	1
	0.002002	1
	0.001001	1
	0	1

## Sheet: Supplementary Figure 1f
	recall	precision			recall	precision			recall	precision			recall	precision			recall	precision
	1	0.636364			1	0.952756			1	0.217687			1	0.317308			1	0.71875
	0.971429	0.62963			0.991736	0.952381			0.9375	0.206897			0.969697	0.31068			0.956522	0.709677
	0.971429	0.641509			0.983471	0.952			0.9375	0.208333			0.969697	0.313725			0.956522	0.733333
	0.971429	0.653846			0.966942	0.95122			0.9375	0.20979			0.969697	0.316832			0.956522	0.758621
	0.971429	0.666667			0.92562	0.949153			0.9375	0.211268			0.969697	0.32			0.956522	0.785714
	0.971429	0.68			0.92562	0.957265			0.9375	0.212766			0.969697	0.323232			0.956522	0.814815
	0.971429	0.693878			0.92562	0.965517			0.9375	0.214286			0.969697	0.326531			0.913043	0.807692
	0.971429	0.708333			0.917355	0.965217			0.9375	0.215827			0.969697	0.329897			0.913043	0.84
	0.971429	0.723404			0.909091	0.964912			0.9375	0.217391			0.969697	0.333333			0.913043	0.875
	0.971429	0.73913			0.900826	0.964602			0.9375	0.218978			0.969697	0.336842			0.913043	0.913043
	0.971429	0.772727			0.900826	0.973214			0.9375	0.220588			0.969697	0.340426			0.869565	0.909091
	0.971429	0.790698			0.892562	0.972973			0.9375	0.222222			0.939394	0.333333			0.826087	0.904762
	0.971429	0.809524			0.884298	0.972727			0.9375	0.223881			0.939394	0.336957			0.782609	0.9
	0.971429	0.829268			0.876033	0.972477			0.9375	0.225564			0.939394	0.340659			0.73913	0.894737
	0.942857	0.825			0.876033	0.981481			0.9375	0.227273			0.939394	0.344444			0.695652	0.888889
	0.942857	0.970588			0.867769	0.981308			0.9375	0.229008			0.939394	0.348315			0.652174	0.882353
	0.942857	1			0.859504	0.981132			0.9375	0.230769			0.939394	0.352273			0.608696	0.875
	0.914286	1			0.85124	0.980952			0.9375	0.232558			0.939394	0.356322			0.565217	0.866667
	0.885714	1			0.842975	0.980769			0.9375	0.234375			0.939394	0.407895			0.565217	0.928571
	0.857143	1			0.834711	0.980583			0.9375	0.23622			0.939394	0.413333			0.521739	0.923077
	0.828571	1			0.826446	0.980392			0.9375	0.238095			0.939394	0.418919			0.478261	0.916667
	0.8	1			0.818182	0.980198			0.9375	0.24			0.939394	0.424658			0.434783	0.909091
	0	1			0.809917	0.98			0.9375	0.241935			0.939394	0.430556			0.434783	1
					0.801653	0.979798			0.9375	0.243902			0.939394	0.43662			0.391304	1
					0.793388	0.979592			0.9375	0.245902			0.939394	0.442857			0.347826	1
					0.785124	0.979381			0.9375	0.247934			0.939394	0.449275			0.304348	1
					0.77686	0.979167			0.9375	0.25			0.939394	0.455882			0.26087	1
					0.768595	0.978947			0.9375	0.252101			0.939394	0.462687			0.217391	1
					0.760331	0.978723			0.9375	0.254237			0.939394	0.469697			0.173913	1
					0.752066	0.978495			0.9375	0.25641			0.939394	0.476923			0.130435	1
					0.743802	0.978261			0.9375	0.258621			0.939394	0.484375			0.086957	1
					0.735537	0.978022			0.9375	0.26087			0.939394	0.492063			0.043478	1
					0.727273	0.977778			0.9375	0.263158			0.939394	0.5			0	1
					0.719008	0.977528			0.9375	0.265487			0.939394	0.516667
					0.710744	0.977273			0.9375	0.267857			0.939394	0.525424
					0.702479	0.977011			0.9375	0.27027			0.939394	0.534483
					0.694215	0.976744			0.9375	0.272727			0.939394	0.54386
					0.68595	0.976471			0.9375	0.275229			0.939394	0.553571
					0.677686	0.97619			0.9375	0.277778			0.939394	0.563636
					0.669421	0.975904			0.9375	0.280374			0.939394	0.574074
					0.661157	0.97561			0.9375	0.283019			0.939394	0.584906
					0.652893	0.975309			0.9375	0.285714			0.939394	0.596154
					0.644628	0.975			0.9375	0.288462			0.939394	0.607843
					0.636364	0.974684			0.9375	0.291262			0.939394	0.62
					0.628099	0.974359			0.9375	0.294118			0.939394	0.645833
					0.619835	0.974026			0.9375	0.29703			0.939394	0.659574
					0.61157	0.973684			0.9375	0.3			0.939394	0.673913
					0.603306	0.973333			0.9375	0.30303			0.939394	0.688889
					0.595041	0.972973			0.9375	0.306122			0.939394	0.704545
					0.586777	0.972603			0.9375	0.309278			0.909091	0.697674
					0.578512	0.972222			0.9375	0.3125			0.909091	0.731707
					0.570248	0.971831			0.9375	0.315789			0.878788	0.725
					0.561983	0.971429			0.9375	0.319149			0.878788	0.74359
					0.553719	0.971014			0.9375	0.322581			0.878788	0.763158
					0.545455	0.970588			0.9375	0.326087			0.848485	0.756757
					0.53719	0.970149			0.9375	0.32967			0.848485	0.777778
					0.528926	0.969697			0.9375	0.333333			0.848485	0.8
					0.520661	0.969231			0.9375	0.337079			0.818182	0.794118
					0.512397	0.96875			0.9375	0.340909			0.787879	0.787879
					0.504132	0.968254			0.9375	0.344828			0.757576	0.78125
					0.495868	0.967742			0.9375	0.348837			0.757576	0.806452
					0.487603	0.967213			0.9375	0.352941			0.757576	0.833333
					0.479339	0.966667			0.9375	0.357143			0.757576	0.862069
					0.471074	0.966102			0.9375	0.361446			0.727273	0.857143
					0.46281	0.965517			0.9375	0.365854			0.727273	0.888889
					0.454545	0.964912			0.9375	0.37037			0.69697	0.884615
					0.446281	0.964286			0.9375	0.375			0.69697	0.92
					0.438017	0.963636			0.9375	0.379747			0.666667	0.916667
					0.429752	0.962963			0.9375	0.384615			0.636364	0.913043
					0.421488	0.962264			0.9375	0.38961			0.636364	0.954545
					0.413223	0.961538			0.9375	0.394737			0.606061	0.952381
					0.404959	0.960784			0.9375	0.4			0.606061	1
					0.396694	0.96			0.9375	0.405405			0.575758	1
					0.38843	0.959184			0.9375	0.410959			0.545455	1
					0.380165	0.958333			0.9375	0.416667			0.515152	1
					0.371901	0.957447			0.9375	0.422535			0.484848	1
					0.363636	0.956522			0.9375	0.428571			0.454545	1
					0.355372	0.955556			0.9375	0.434783			0.424242	1
					0.347107	0.954545			0.9375	0.441176			0.393939	1
					0.338843	0.953488			0.9375	0.447761			0.363636	1
					0.330579	0.952381			0.9375	0.454545			0.333333	1
					0.322314	0.95122			0.9375	0.461538			0.30303	1
					0.31405	0.95			0.9375	0.46875			0.272727	1
					0.305785	0.948718			0.9375	0.47619			0.242424	1
					0.297521	0.947368			0.9375	0.483871			0.212121	1
					0.289256	0.945946			0.9375	0.491803			0.181818	1
					0.280992	0.944444			0.9375	0.5			0.151515	1
					0.272727	0.942857			0.9375	0.508475			0.121212	1
					0.264463	0.941176			0.9375	0.517241			0.090909	1
					0.256198	0.939394			0.9375	0.526316			0.060606	1
					0.247934	0.9375			0.9375	0.535714			0.030303	1
					0.239669	0.935484			0.9375	0.545455			0	1
					0.231405	0.933333			0.9375	0.555556
					0.22314	0.931034			0.9375	0.566038
					0.214876	0.928571			0.9375	0.576923
					0.206612	0.925926			0.9375	0.588235
					0.206612	1			0.9375	0.6
					0.198347	1			0.9375	0.612245
					0.190083	1			0.9375	0.625
					0.181818	1			0.9375	0.638298
					0.173554	1			0.9375	0.652174
					0.165289	1			0.9375	0.666667
					0.157025	1			0.9375	0.681818
					0.14876	1			0.9375	0.697674
					0.140496	1			0.9375	0.714286
					0.132231	1			0.9375	0.731707
					0.123967	1			0.9375	0.75
					0.115702	1			0.9375	0.769231
					0.107438	1			0.875	0.756757
					0.099174	1			0.8125	0.742857
					0.090909	1			0.8125	0.764706
					0.082645	1			0.8125	0.787879
					0.07438	1			0.78125	0.78125
					0.066116	1			0.75	0.774194
					0.057851	1			0.75	0.923077
					0.049587	1			0.71875	0.92
					0.041322	1			0.71875	0.958333
					0.024793	1			0.6875	0.956522
					0.016529	1			0.65625	0.954545
					0.008264	1			0.625	0.952381
					0	1			0.59375	0.95
									0.5625	0.947368
									0.53125	0.944444
									0.5	0.941176
									0.46875	0.9375
									0.4375	0.933333
									0.40625	0.928571
									0.375	0.923077
									0.34375	0.916667
									0.3125	0.909091
									0.3125	1
									0.28125	1
									0.25	1
									0.21875	1
									0.1875	1
									0.15625	1
									0.125	1
									0.09375	1
									0.0625	1
									0.03125	1
									0	1
